# Supplementary material for: Extracellular-vesicle-mediated transfer of let-7b/7c promotes the proliferation of transition-state spermatogonia in neonatal mouse testis
Source: Stem Cell Reports. 2025 Oct 23;20(11):102681. doi: 10.1016/j.stemcr.2025.102681 (PMC12790720; doi:10.1016/j.stemcr.2025.102681)
Supplement: Data S1. Tables S1–S3 [file mmc2.xlsx]

## Sheet: S1 miRNA function
Table S1. List of top 50 most abundant miRNAs in PND7 testicular EVs and their functions on stem cells.
Rank	Small RNA_id	Type	Description	Reported effects on stem cells	Reference
1	mmu-miR-127-3p	mature	mmu-mir-127	/	/
2	mmu-miR-127-3p	hairpin	mmu-mir-127	/	/
3	mmu-let-7c-5p	mature	mmu-let-7c-2	Inhibiting osteogenic differentiation of ADMSCs; Inhibiting the self-renewal of stem cells in ERα-positive breast cancer, proliferation and stemness of lung cancer cells; Promoting osteogenic differentiation of DPSCs.	Zhou et al. 2019; Sun et al. 2016; Zhang et al. 2021; Yuan et al. 2019
4	mmu-let-7c-5p	hairpin	mmu-let-7c-2	Inhibiting osteogenic differentiation of ADMSCs; Inhibiting the self-renewal of stem cells in ERα-positive breast cancer, proliferation and stemness of lung cancer cells Promoting osteogenic differentiation of DPSCs.	Zhou et al. 2019; Sun et al. 2016; Zhang et al. 2021; Yuan et al. 2019
5	mmu-miR-181a-5p	mature	mmu-mir-181a-1	Inhibiting hBMSCs differentiation; Promoting the chondrogenic differentiation ability of PBMSCs, and necessary in chondrogenesis of MSCs.	Zhu et al. 2021; Zhao et al. 2023; Zhao et al. 2018
6	mmu-miR-26a-5p	mature	mmu-mir-26a-2	Promoting the sphere-formation and self-renewal abilities of GSCs; Promoting osteogenic differentiation of BMSCs, whereas interfering with the osteogenic differentiation of ADMSCs; Decreasing the expression of stem cell markers of osteosarcoma CSCs.	Huang et al. 2019; Su et al. 2015; Yan et al. 2020; Lu et al. 2016
7	mmu-miR-181a-5p	hairpin	mmu-mir-181a-1	Inhibiting hBMSCs differentiation; Promoting the chondrogenic differentiation ability of PBMSCs, and necessary in chondrogenesis of MSCs.	Zhu et al. 2021; Zhao et al. 2023; Zhao et al. 2018
8	mmu-miR-199b-3p	hairpin	mmu-mir-199b	Blocking the expression of several CSC genes; Inhibiting loss of quiescence and premature differentiation of HSCs.	Garzia et al. 2009; Karaczyn et al. 2019
9	mmu-let-7a-5p	mature	mmu-let-7a-1	Promoting differentiation of MSCs into photoreceptors； Reducing cell proliferation and mammosphere formation ability of BCSCs.	Ranjbarnejad et al. 2019; Xu et al. 2015
10	mmu-miR-411-5p	mature	mmu-mir-411	Promoting the osteoblast differentiation and the bone mineralization of MSCs.	Gao al. 2020
11	mmu-let-7i-5p	mature	mmu-let-7i	Decreasing CSC population in cervical cance.	Chhabra et al. 2018
12	mmu-miR-26a-5p	hairpin	mmu-mir-26a-2	Promoting the sphere-formation and self-renewal abilities of GSCs; Promoting osteogenic differentiation of BMSCs, whereas interfering with the osteogenic differentiation of ADMSCs, DecreasIing the expression of stem cell markers of osteosarcoma CSCs.	Huang et al. 2019; Su et al. 2015; Yan et al. 2020; Lu et al. 2016
13	mmu-miR-99a-5p	mature	mmu-mir-99a	Promoting the osteogenic differentiation of BMSC.	Xu et al. 2018; Tang et al. 2018;
14	mmu-let-7b-5p	mature	mmu-let-7b	Reducing neural stem cell proliferation and increased neural differentiation; hsa-let-7b obviously restrain the osteogenic differentiation of PLSCs.	Zhao et al. 2010; Fu et al. 2021
15	mmu-let-7a-5p	hairpin	mmu-let-7a-1	Promoting differentiation of MSCs into photoreceptors； Reducing cell proliferation and mammosphere formation ability of BCSCs.	Ranjbarnejad et al. 2019; Xu et al. 2015
16	RF00642	precursor	microRNA mir-23	miR-23 induces the differentiation of BMSCs into cardiomyocytes; miR-23 suppresses osteogenic differentiation of hBMSCs.	Lu et al. 2019; Jiang et al. 2020
17	RF00144	precursor	mir-199 microRNA precursor	miR-199 is involved in iPS cell differentiation.	Chen et al. 2015
18	mmu-let-7b-5p	hairpin	mmu-let-7b	Reducing neural stem cell proliferation and increasing neural differentiation; hsa-let-7b obviously restrain the osteogenic differentiation of PLSCs.	Zhao et al. 2010; Fu et al. 2021
19	mmu-miR-411-5p	hairpin	mmu-mir-411	Blocking the expression of several CSC genes; Inhibiting loss of quiescence and premature differentiation of HSCs.	Garzia et al. 2009; Karaczyn et al. 2019
20	mmu-let-7i-5p	hairpin	mmu-let-7i	Decreasing CSC population in cervical cancer.	Chhabra et al. 2018
21	mmu-let-7f-5p	mature	mmu-let-7f-1	Promoting osteogenic differentiation of BMSCs, the differentiation of NSCs; Inhibiting hepatic differentiation of human ADSCs.	Shen et al. 2019; Deng et al. 2020; Davoodian et al. 2014
22	mmu-miR-99a-5p	hairpin	mmu-mir-99a	Promoting the osteogenic differentiation of BMSC.	Xu et al. 2018; Tang et al. 2018;
23	mmu-let-7g-5p	mature	mmu-let-7g	/	/
24	mmu-miR-202-5p	mature	mmu-mir-202	Maintaining SSCs.	Chen et al. 2017
25	mmu-let-7f-5p	hairpin	mmu-let-7f-1	Promoting osteogenic differentiation of BMSCs, the differentiation of NSCs; Inhibiting hepatic differentiation of human ADSCs.	Shen et al. 2019; Deng et al. 2020; Davoodian et al. 2014
26	mmu-miR-199b-3p	mature	mmu-mir-199b	Blocking the expression of several CSC genes; Inhibiting loss of quiescence and premature differentiation of HSCs.	Garzia et al. 2009; Karaczyn et al. 2019
27	mmu-let-7g-5p	hairpin	mmu-let-7g	/	/
28	mmu-let-7d-5p	mature	mmu-let-7d	Promoting type II alveolar epithelial stem cells to differentiate into type I alveolar epithelial cells.	Liu et al. 2021
29	mmu-miR-202-5p	hairpin	mmu-mir-202	Maintaining SSCs.	Chen et al. 2017
30	RF00027	precursor	let-7 microRNA precursor	let-7 family impact CSC self-renewal and differentiation, regulating cardiovascular differentiation from stem cells.	Ma et al. 2021; Bao et al. 2013
31	mmu-let-7d-5p	hairpin	mmu-let-7d	Promoting type II alveolar epithelial stem cells to differentiate into type I alveolar epithelial cells.	Liu et al. 2021
32	mmu-miR-199a-3p	mature	mmu-mir-199a-2	Promoting the adipogenic differentiation of BMSCs; Inhibiting the proliferation of SSCs; Inhibiting cardiomyocyte differentiation of ESCs.	Shuai et al. 2019; Zhuo et al. 2023; Chen et al. 2019;
33	mmu-miR-199a-3p	hairpin	mmu-mir-199a-2	Promoting the adipogenic differentiation of BMSCs; Inhibiting the proliferation of SSCs; Inhibiting cardiomyocyte differentiation of ESCs.	Shuai et al. 2019; Zhuo et al. 2023; Chen et al. 2019;
34	mmu-miR-652-3p	hairpin	mmu-mir-652	Inhibiting osteogenic differentiation of DPSCs.	Wang et al. 2021
35	mmu-miR-379-5p	mature	mmu-mir-379	/	/
36	mmu-miR-652-3p	mature	mmu-mir-652	Inhibiting osteogenic differentiation of DPSCs.	Wang et al. 2021
37	mmu-miR-34a-5p	mature	mmu-mir-34a	Suppressing neuronal differentiation of NSCs, osteogenic differentiation of PLSCs; Reducing the stemness of osteosarcoma CSLCs, cell fate potential in pluripotent stem cells; Facilitating osteogenic differentiation of bone marrow mesenchymal stem cells, proper neuronal differentiation of mouse NS cells.	Morgado et al. 2015; Meng et al. 2022; Liang et al. 2019; Choi et al. 2017; Sun et al. 2023; Aranha et al. 2011
38	mmu-miR-99b-5p	mature	mmu-mir-99b	Regulating the proliferation and differentiation of BMSCs.	Cao et al. 2023
39	mmu-miR-22-3p	mature	mmu-mir-22	Promoting osteogenic differentiation of BMSCs; Inhibiting the proliferation of SSCs, increasing cell apoptosis rate, and reduceding expression of SSC marker proteins.	Zhang et al. 2020; Lv et al. 2022
40	mmu-miR-126a-3p	mature	mmu-mir-126a	Curcumin suppresses osteogenesis by inducing miR-126a-3p.	Li et al. 2019
41	mmu-miR-379-5p	hairpin	mmu-mir-379	/	/
42	mmu-miR-470-5p	mature	mmu-mir-470	/	/
43	mmu-miR-126a-3p	hairpin	mmu-mir-126a	Curcumin suppresses osteogenesis by inducing miR-126a-3p.	Li et al. 2019
44	mmu-miR-99b-5p	hairpin	mmu-mir-99b	Regulating the proliferation and differentiation of BMSCs.	Cao et al. 2023
45	RF00131	precursor	mir-30 microRNA precursor	miR-30 family members negatively regulate osteoblast differentiation.	Wu et al. 2012
46	mmu-miR-6538	hairpin	mmu-mir-6538	/	/
47	mmu-miR-196a-5p	mature	mmu-mir-196a-1	Promoting their osteogenic differentiation of Wharton's jelly umbilical cord stem cells, self-renewal ability and stemness in NSCLC; Decreasing hASC proliferation and enhancing osteogenic differentiation of hADSCs,	Wang et al. 2022; Liu et al. 2019; Kim et al. 2009
48	mmu-miR-143-3p	mature	mmu-mir-143	Promoting HSC self-renewal; Suppressing tumor sphere formation and expression of CSC markers and ‘stemness’ factors.	Lam et al. 2014; Huang et al. 2012
49	mmu-miR-34a-5p	hairpin	mmu-mir-34a	Promoting mouse NSCs differentiation, osteogenic differentiation of BMSCs; Inhibiting the stemness of osteosarcoma CSLCs, the maintenance of osteosphere self‑renewal; Impairing neuronal differentiation.	Aranha et al. 2011; Sun et al. 2023; Liang et al. 2019; Zou et al. 2017; Morgado et al. 2015
50	RF00076	precursor	mir-181 microRNA precursor	MiR-181 promoting differentiation of hESCs; MiR-181 mediating cell differentiation by interrupting the Lin28 and let-7 feedback circuit.	Xu et al. 2013; Li et al. 2012
ADMSCs, adipose-derived mesenchymal stem cells; BCSCs, breast cancer stem cells; BMSCs, bone marrow mesenchymal stem cells; CSLCs, cancer stem-like cells; DPSCs, dental pulp stem cells; GSCs, glioma stem cells; hADSCs, human adipose tissue-derived stem cells; HSCs, hematopoietic stem cells; iPS cells, induced pluripotent stem cells; MSCs, mesenchymal stem cells; NSCs, neural stem cells; NSCLC, no…

## Sheet: S2 Proteins in PND7 tEVs
Table S2. List of proteins identified in PND7 testicular EVs.
Accession	Gene	Description	PND7-1		PND7-2		PND7-3		PND7_average
			#Unique	-10lgP	#Unique	-10lgP	#Unique	-10lgP	#Unique	-10lgP
P16546|SPTN1_MOUSE	Sptan1	Spectrin alpha chain non-erythrocytic 1 OS=Mus musculus OX=10090 GN=Sptan1 PE=1 SV=4	305.18	36	348.35	37	335.58	36	329.703	36.3333
Q91ZX7|LRP1_MOUSE	Lrp1	Prolow-density lipoprotein receptor-related protein 1 OS=Mus musculus OX=10090 GN=Lrp1 PE=1 SV=1	351.08	30	385.93	32	359.01	32	365.34	31.3333
P16406|AMPE_MOUSE	Enpep	Glutamyl aminopeptidase OS=Mus musculus OX=10090 GN=Enpep PE=1 SV=1	373.63	32	402.33	30	393.92	31	389.96	31
Q62261|SPTB2_MOUSE	Sptbn1	Spectrin beta chain non-erythrocytic 1 OS=Mus musculus OX=10090 GN=Sptbn1 PE=1 SV=2	292.79	26	313.86	23	326.51	29	311.053	26
P43406|ITAV_MOUSE	Itgav	Integrin alpha-V OS=Mus musculus OX=10090 GN=Itgav PE=1 SV=2	337.76	28	378.11	27	346.71	26	354.193	27
A2AX52|CO6A4_MOUSE	Col6a4	Collagen alpha-4(VI) chain OS=Mus musculus OX=10090 GN=Col6a4 PE=1 SV=2	361.87	26	378.72	25	373.43	26	371.34	25.6667
Q9EQK5|MVP_MOUSE	Mvp	Major vault protein OS=Mus musculus OX=10090 GN=Mvp PE=1 SV=4	350.99	27	390.04	28	368.15	25	369.727	26.6667
Q61391|NEP_MOUSE	Mme	Neprilysin OS=Mus musculus OX=10090 GN=Mme PE=1 SV=3	372.3	28	400.2	26	388.57	25	387.023	26.3333
Q69ZN7|MYOF_MOUSE	Myof	Myoferlin OS=Mus musculus OX=10090 GN=Myof PE=1 SV=2	294.07	24	326.47	23	312.61	25	311.05	24
Q9EPR5|SORC2_MOUSE	Sorcs2	VPS10 domain-containing receptor SorCS2 OS=Mus musculus OX=10090 GN=Sorcs2 PE=1 SV=2	332.29	20	372.18	21	369.6	25	358.023	22
Q60675|LAMA2_MOUSE	Lama2	Laminin subunit alpha-2 OS=Mus musculus OX=10090 GN=Lama2 PE=1 SV=2	291.69	23	330.09	25	307.86	24	309.88	24
Q61147|CERU_MOUSE	Cp	Ceruloplasmin OS=Mus musculus OX=10090 GN=Cp PE=1 SV=2	304.87	24	346.28	24	314.59	24	321.913	24
Q8BTM8|FLNA_MOUSE	Flna	Filamin-A OS=Mus musculus OX=10090 GN=Flna PE=1 SV=5	280.54	21	283.86	19	329.39	24	297.93	21.3333
Q07113|MPRI_MOUSE	Igf2r	Cation-independent mannose-6-phosphate receptor OS=Mus musculus OX=10090 GN=Igf2r PE=1 SV=1	298.26	19	326.55	21	353.51	23	326.107	21
O08532|CA2D1_MOUSE	Cacna2d1	Voltage-dependent calcium channel subunit alpha-2 delta-1 OS=Mus musculus OX=10090 GN=Cacna2d1 PE=1 SV=1	343.5	24	377.36	22	357.5	21	359.453	22.3333
Q61739|ITA6_MOUSE	Itga6	Integrin alpha-6 OS=Mus musculus OX=10090 GN=Itga6 PE=1 SV=3	345.6	22	375.81	22	359.57	21	360.327	21.6667
P20029|BIP_MOUSE	Hspa5	Endoplasmic reticulum chaperone BiP OS=Mus musculus OX=10090 GN=Hspa5 PE=1 SV=3	324.42	19	354.37	20	339.43	20	339.407	19.6667
Q04857|CO6A1_MOUSE	Col6a1	Collagen alpha-1(VI) chain OS=Mus musculus OX=10090 GN=Col6a1 PE=1 SV=1	346.52	18	378.71	19	370.17	20	365.133	19
P02468|LAMC1_MOUSE	Lamc1	Laminin subunit gamma-1 OS=Mus musculus OX=10090 GN=Lamc1 PE=1 SV=2	304.62	19	328.93	18	329.49	20	321.013	19
Q8C6K9|CO6A6_MOUSE	Col6a6	Collagen alpha-6(VI) chain OS=Mus musculus OX=10090 GN=Col6a6 PE=1 SV=2	323.35	20	354.79	21	331.09	19	336.41	20
Q6V4S5|SDK2_MOUSE	Sdk2	Protein sidekick-2 OS=Mus musculus OX=10090 GN=Sdk2 PE=1 SV=1	266.83	17	292.09	16	275.63	19	278.183	17.3333
Q02788|CO6A2_MOUSE	Col6a2	Collagen alpha-2(VI) chain OS=Mus musculus OX=10090 GN=Col6a2 PE=1 SV=3	300.45	15	319.41	15	314.77	19	311.543	16.3333
E9PYK3|PARP4_MOUSE	Parp4	Protein mono-ADP-ribosyltransferase PARP4 OS=Mus musculus OX=10090 GN=Parp4 PE=1 SV=1	251.38	13	281.61	15	291.88	19	274.957	15.6667
Q9QX15|CA3A1_MOUSE	Clca3a1	Calcium-activated chloride channel regulator 3A-1 OS=Mus musculus OX=10090 GN=Clca3a1 PE=1 SV=1	304.39	19	332.61	20	325.52	18	320.84	19
Q9WV91|FPRP_MOUSE	Ptgfrn	Prostaglandin F2 receptor negative regulator OS=Mus musculus OX=10090 GN=Ptgfrn PE=1 SV=2	277.39	16	313.46	17	317.4	18	302.75	17
Q8VHX6|FLNC_MOUSE	Flnc	Filamin-C OS=Mus musculus OX=10090 GN=Flnc PE=1 SV=3	269.58	14	298.76	16	288.82	18	285.72	16
P20152|VIME_MOUSE	Vim	Vimentin OS=Mus musculus OX=10090 GN=Vim PE=1 SV=3	205.98	12	207.17	11	280.41	18	231.187	13.6667
P97449|AMPN_MOUSE	Anpep	Aminopeptidase N OS=Mus musculus OX=10090 GN=Anpep PE=1 SV=4	317.17	18	345.65	18	329.95	17	330.923	17.6667
Q64514|TPP2_MOUSE	Tpp2	Tripeptidyl-peptidase 2 OS=Mus musculus OX=10090 GN=Tpp2 PE=1 SV=3	289.9	18	330.21	18	316.84	17	312.317	17.6667
Q3U1J4|DDB1_MOUSE	Ddb1	DNA damage-binding protein 1 OS=Mus musculus OX=10090 GN=Ddb1 PE=1 SV=2	237.66	17	261.73	18	250.6	17	249.997	17.3333
P02469|LAMB1_MOUSE	Lamb1	Laminin subunit beta-1 OS=Mus musculus OX=10090 GN=Lamb1 PE=1 SV=3	256.95	17	286.47	17	258.91	16	267.443	16.6667
B2RXS4|PLXB2_MOUSE	Plxnb2	Plexin-B2 OS=Mus musculus OX=10090 GN=Plxnb2 PE=1 SV=1	308.02	18	328.22	18	301.17	15	312.47	17
Q3V3R4|ITA1_MOUSE	Itga1	Integrin alpha-1 OS=Mus musculus OX=10090 GN=Itga1 PE=1 SV=2	297.71	16	321.29	17	307.79	15	308.93	16
Q60597|ODO1_MOUSE	Ogdh	2-oxoglutarate dehydrogenase mitochondrial OS=Mus musculus OX=10090 GN=Ogdh PE=1 SV=3	247.46	15	271.98	15	262.63	15	260.69	15
Q921I1|TRFE_MOUSE	Tf	Serotransferrin OS=Mus musculus OX=10090 GN=Tf PE=1 SV=1	268.1	15	291.38	15	290.61	15	283.363	15
P08003|PDIA4_MOUSE	Pdia4	Protein disulfide-isomerase A4 OS=Mus musculus OX=10090 GN=Pdia4 PE=1 SV=3	260.47	13	304.07	13	295.35	15	286.63	13.6667
Q01853|TERA_MOUSE	Vcp	Transitional endoplasmic reticulum ATPase OS=Mus musculus OX=10090 GN=Vcp PE=1 SV=4	267.1	10	302.81	13	293.98	15	287.963	12.6667
Q3UHK6|TEN4_MOUSE	Tenm4	Teneurin-4 OS=Mus musculus OX=10090 GN=Tenm4 PE=1 SV=2	238.13	14	260.31	12	258.59	15	252.343	13.6667
P10493|NID1_MOUSE	Nid1	Nidogen-1 OS=Mus musculus OX=10090 GN=Nid1 PE=1 SV=2	279.59	16	298.11	17	273.28	14	283.66	15.6667
P63017|HSP7C_MOUSE	Hspa8	Heat shock cognate 71 kDa protein OS=Mus musculus OX=10090 GN=Hspa8 PE=1 SV=1	269.6	14	303.76	13	305.51	14	292.957	13.6667
Q61879|MYH10_MOUSE	Myh10	Myosin-10 OS=Mus musculus OX=10090 GN=Myh10 PE=1 SV=2	256.33	9	297.3	10	303.73	14	285.787	11
P57780|ACTN4_MOUSE	Actn4	Alpha-actinin-4 OS=Mus musculus OX=10090 GN=Actn4 PE=1 SV=1	288.81	13	333.28	15	313.04	13	311.71	13.6667
P27773|PDIA3_MOUSE	Pdia3	Protein disulfide-isomerase A3 OS=Mus musculus OX=10090 GN=Pdia3 PE=1 SV=2	252.51	12	296.94	14	271.27	13	273.573	13
P09470|ACE_MOUSE	Ace	Angiotensin-converting enzyme OS=Mus musculus OX=10090 GN=Ace PE=1 SV=3	284.61	14	303.16	13	293.26	13	293.677	13.3333
P24270|CATA_MOUSE	Cat	Catalase OS=Mus musculus OX=10090 GN=Cat PE=1 SV=4	267.56	13	289.12	13	285.84	13	280.84	13
Q8BGH2|SAM50_MOUSE	Samm50	Sorting and assembly machinery component 50 homolog OS=Mus musculus OX=10090 GN=Samm50 PE=1 SV=1	262.15	13	296.84	13	291.06	13	283.35	13
P07356|ANXA2_MOUSE	Anxa2	Annexin A2 OS=Mus musculus OX=10090 GN=Anxa2 PE=1 SV=2	225.37	10	246.03	11	259.87	13	243.757	11.3333
P42703|LIFR_MOUSE	Lifr	Leukemia inhibitory factor receptor OS=Mus musculus OX=10090 GN=Lifr PE=1 SV=1	212.21	9	230.59	9	258.87	13	233.89	10.3333
Q8VDD5|MYH9_MOUSE	Myh9	Myosin-9 OS=Mus musculus OX=10090 GN=Myh9 PE=1 SV=4	260.89	7	300.85	8	302.91	13	288.217	9.33333
Q5FWI3|CEIP2_MOUSE	Cemip2	Cell surface hyaluronidase OS=Mus musculus OX=10090 GN=Cemip2 PE=1 SV=1	251.17	11	280.06	15	259.09	12	263.44	12.6667
Q8BW75|AOFB_MOUSE	Maob	Amine oxidase [flavin-containing] B OS=Mus musculus OX=10090 GN=Maob PE=1 SV=4	306.2	13	337.14	13	316.79	12	320.043	12.6667
Q61503|5NTD_MOUSE	Nt5e	5'-nucleotidase OS=Mus musculus OX=10090 GN=Nt5e PE=1 SV=2	255.97	11	282.56	12	284.72	12	274.417	11.6667
P29533|VCAM1_MOUSE	Vcam1	Vascular cell adhesion protein 1 OS=Mus musculus OX=10090 GN=Vcam1 PE=1 SV=1	205.09	10	247.05	12	226.17	12	226.103	11.3333
P09103|PDIA1_MOUSE	P4hb	Protein disulfide-isomerase OS=Mus musculus OX=10090 GN=P4hb PE=1 SV=2	241.31	11	267.8	11	263.5	12	257.537	11.3333
Q8VDN2|AT1A1_MOUSE	Atp1a1	Sodium potassium-transporting ATPase subunit alpha-1 OS=Mus musculus OX=10090 GN=Atp1a1 PE=1 SV=1	301.6	11	350.3	11	340.8	12	330.9	11.3333
P19096|FAS_MOUSE	Fasn	Fatty acid synthase OS=Mus musculus OX=10090 GN=Fasn PE=1 SV=2	243.83	13	280.9	14	255.15	11	259.96	12.6667
Q61738|ITA7_MOUSE	Itga7	Integrin alpha-7 OS=Mus musculus OX=10090 GN=Itga7 PE=1 SV=3	256.41	12	276.59	13	263.25	11	265.417	12
P09055|ITB1_MOUSE	Itgb1	Integrin beta-1 OS=Mus musculus OX=10090 GN=Itgb1 PE=1 SV=1	247.2	12	263.27	12	258.3	11	256.257	11.6667
P62259|1433E_MOUSE	Ywhae	14-3-3 protein epsilon OS=Mus musculus OX=10090 GN=Ywhae PE=1 SV=1	233.38	11	266.55	12	272.41	11	257.447	11.3333
Q99KE1|MAOM_MOUSE	Me2	NAD-dependent malic enzyme mitochondrial OS=Mus musculus OX=10090 GN=Me2 PE=1 SV=1	239.94	12	238.44	11	258.99	11	245.79	11.3333
P23249|MOV10_MOUSE	Mov10	Putative helicase MOV-10 OS=Mus musculus OX=10090 GN=Mov10 PE=1 SV=2	260.92	11	276.04	11	252.05	11	263.003	11
Q60932|VDAC1_MOUSE	Vdac1	Voltage-dependent anion-selective channel protein 1 OS=Mus musculus OX=10090 GN=Vdac1 PE=1 SV=3	337.74	11	363.24	11	336.58	11	345.853	11
Q62469|ITA2_MOUSE	Itga2	Integrin alpha-2 OS=Mus musculus OX=10090 GN=Itga2 PE=1 SV=2	243.18	10	254.7	11	267.23	11	255.037	10.6667
Q9QUM9|PSA6_MOUSE	Psma6	Proteasome subunit alpha type-6 OS=Mus musculus OX=10090 GN=Psma6 PE=1 SV=1	254.58	10	285.93	10	282.76	11	274.423	10.3333
Q9D379|HYEP_MOUSE	Ephx1	Epoxide hydrolase 1 OS=Mus musculus OX=10090 GN=Ephx1 PE=1 SV=2	212.43	9	236.76	10	238.03	11	229.073	10
P58252|EF2_MOUSE	Eef2	Elongation factor 2 OS=Mus musculus OX=10090 GN=Eef2 PE=1 SV=2	212.67	10	215.83	9	192.89	11	207.13	10
Q91ZA3|PCCA_MOUSE	Pcca	Propionyl-CoA carboxylase alpha chain mitochondrial OS=Mus musculus OX=10090 GN=Pcca PE=1 SV=2	216.83	10	234.63	9	254.15	11	235.203	10
Q61838|PZP_MOUSE	Pzp	Pregnancy zone protein OS=Mus musculus OX=10090 GN=Pzp PE=1 SV=3	206.6	10	215.9	8	238.96	11	220.487	9.66667
Q61554|FBN1_MOUSE	Fbn1	Fibrillin-1 OS=Mus musculus OX=10090 GN=Fbn1 PE=1 SV=2	231.11	8	255.85	8	269.42	11	252.127	9
A6X919|D19L1_MOUSE	Dpy19l1	Probable C-mannosyltransferase DPY19L1 OS=Mus musculus OX=10090 GN=Dpy19l1 PE=1 SV=1	56.12	1	69.69	1	252.97	11	126.26	4.33333
Q8K2B3|SDHA_MOUSE	Sdha	Succinate dehydrogenase [ubiquinone] flavoprotein subunit mitochondrial OS=Mus musculus OX=10090 GN=Sdha PE=1 SV=1	267.65	12	289.68	13	236.63	10	264.653	11.6667
Q80X19|COEA1_MOUSE	Col14a1	Collagen alpha-1(XIV) chain OS=Mus musculus OX=10090 GN=Col14a1 PE=1 SV=2	255.09	12	280.45	12	251.29	10	262.277	11.3333
Q8BKG3|PTK7_MOUSE	Ptk7	Inactive tyrosine-protein kinase 7 OS=Mus musculus OX=10090 GN=Ptk7 PE=1 SV=1	227.92	11	253.59	11	226.87	10	236.127	10.6667
P10852|4F2_MOUSE	Slc3a2	4F2 cell-surface antigen heavy chain OS=Mus musculus OX=10090 GN=Slc3a2 PE=1 SV=1	258.07	10	286.79	11	268.25	10	271.037	10.3333
P09242|PPBT_MOUSE	Alpl	Alkaline phosphatase tissue-nonspecific isozyme OS=Mus musculus OX=10090 GN=Alpl PE=1 SV=2	243.83	9	286.58	11	288.91	10	273.107	10
P47738|ALDH2_MOUSE	Aldh2	Aldehyde dehydrogenase mitochondrial OS=Mus musculus OX=10090 GN=Aldh2 PE=1 SV=1	263.35	11	288.82	10	282.29	10	278.153	10.3333
P57716|NICA_MOUSE	Ncstn	Nicastrin OS=Mus musculus OX=10090 GN=Ncstn PE=1 SV=3	233.94	10	247.73	10	238.04	10	239.903	10
Q64521|GPDM_MOUSE	Gpd2	Glycerol-3-phosphate dehydrogenase mitochondrial OS=Mus musculus OX=10090 GN=Gpd2 PE=1 SV=2	220.61	10	251.35	10	223.08	10	231.68	10
Q8CI75|DI3L2_MOUSE	Dis3l2	DIS3-like exonuclease 2 OS=Mus musculus OX=10090 GN=Dis3l2 PE=1 SV=1	231.94	10	245.84	10	245.26	10	241.013	10
Q9DBS1|TMM43_MOUSE	Tmem43	Transmembrane protein 43 OS=Mus musculus OX=10090 GN=Tmem43 PE=1 SV=1	257.58	10	256.74	10	256.24	10	256.853	10
O55234|PSB5_MOUSE	Psmb5	Proteasome subunit beta type-5 OS=Mus musculus OX=10090 GN=Psmb5 PE=1 SV=3	259.6	9	289.5	10	281.62	10	276.907	9.66667
Q9Z1G4|VPP1_MOUSE	Atp6v0a1	V-type proton ATPase 116 kDa subunit a isoform 1 OS=Mus musculus OX=10090 GN=Atp6v0a1 PE=1 SV=3	243.55	9	263.28	10	239.77	10	248.867	9.66667
P21956|MFGM_MOUSE	Mfge8	Lactadherin OS=Mus musculus OX=10090 GN=Mfge8 PE=1 SV=3	224.7	8	249.08	10	243	10	238.927	9.33333
P11688|ITA5_MOUSE	Itga5	Integrin alpha-5 OS=Mus musculus OX=10090 GN=Itga5 PE=1 SV=3	225.76	10	231.16	9	240.34	10	232.42	9.66667
P41233|ABCA1_MOUSE	Abca1	Phospholipid-transporting ATPase ABCA1 OS=Mus musculus OX=10090 GN=Abca1 PE=1 SV=4	199.46	10	222.2	9	225.96	10	215.873	9.66667
P97370|AT1B3_MOUSE	Atp1b3	Sodium potassium-transporting ATPase subunit beta-3 OS=Mus musculus OX=10090 GN=Atp1b3 PE=1 SV=1	225.99	10	232.15	9	242.05	10	233.397	9.66667
P58242|ASM3B_MOUSE	Smpdl3b	Acid sphingomyelinase-like phosphodiesterase 3b OS=Mus musculus OX=10090 GN=Smpdl3b PE=1 SV=1	257.91	9	277.4	9	272.42	10	269.243	9.33333
P08249|MDHM_MOUSE	Mdh2	Malate dehydrogenase mitochondrial OS=Mus musculus OX=10090 GN=Mdh2 PE=1 SV=3	215.9	8	231.51	8	246.76	10	231.39	8.66667
O70423|AOC3_MOUSE	Aoc3	Membrane primary amine oxidase OS=Mus musculus OX=10090 GN=Aoc3 PE=1 SV=3	232.35	7	264.51	8	269.86	10	255.573	8.33333
Q8BY89|CTL2_MOUSE	Slc44a2	Choline transporter-like protein 2 OS=Mus musculus OX=10090 GN=Slc44a2 PE=1 SV=2	196.79	8	201.9	7	232.07	10	210.253	8.33333
Q8C129|LCAP_MOUSE	Lnpep	Leucyl-cystinyl aminopeptidase OS=Mus musculus OX=10090 GN=Lnpep PE=1 SV=1	207.44	7	160.88	4	248.39	10	205.57	7
Q61490|CD166_MOUSE	Alcam	CD166 antigen OS=Mus musculus OX=10090 GN=Alcam PE=1 SV=3	236.14	10	247.33	10	254.69	9	246.053	9.66667
P13595|NCAM1_MOUSE	Ncam1	Neural cell adhesion molecule 1 OS=Mus musculus OX=10090 GN=Ncam1 PE=1 SV=3	211.64	8	239.7	10	225.83	9	225.723	9
P14824|ANXA6_MOUSE	Anxa6	Annexin A6 OS=Mus musculus OX=10090 GN=Anxa6 PE=1 SV=3	217.11	10	223.13	9	207.48	9	215.907	9.33333
P31428|DPEP1_MOUSE	Dpep1	Dipeptidase 1 OS=Mus musculus OX=10090 GN=Dpep1 PE=1 SV=2	207.61	9	232.78	9	227.08	9	222.49	9
P47758|SRPRB_MOUSE	Srprb	Signal recognition particle receptor subunit beta OS=Mus musculus OX=10090 GN=Srprb PE=1 SV=1	230.48	9	256.83	9	248.32	9	245.21	9
Q60931|VDAC3_MOUSE	Vdac3	Voltage-dependent anion-selective channel protein 3 OS=Mus musculus OX=10090 GN=Vdac3 PE=1 SV=1	262.56	9	287.09	9	271.39	9	273.68	9
Q64133|AOFA_MOUSE	Maoa	Amine oxidase [flavin-containing] A OS=Mus musculus OX=10090 GN=Maoa PE=1 SV=3	244.53	9	261.72	9	259.47	9	255.24	9
Q8VDM6|HNRL1_MOUSE	Hnrnpul1	Heterogeneous nuclear ribonucleoprotein U-like protein 1 OS=Mus musculus OX=10090 GN=Hnrnpul1 PE=1 SV=1	244.66	9	273.88	9	266.3	9	261.613	9
Q9DBX3|SUSD2_MOUSE	Susd2	Sushi domain-containing protein 2 OS=Mus musculus OX=10090 GN=Susd2 PE=1 SV=1	231.21	9	250.37	9	253.48	9	245.02	9
O54890|ITB3_MOUSE	Itgb3	Integrin beta-3 OS=Mus musculus OX=10090 GN=Itgb3 PE=1 SV=2	247.92	8	263.22	9	258.5	9	256.547	8.66667
P26618|PGFRA_MOUSE	Pdgfra	Platelet-derived growth factor receptor alpha OS=Mus musculus OX=10090 GN=Pdgfra PE=1 SV=3	208.61	8	236.98	9	236.05	9	227.213	8.66667
O55026|ENTP2_MOUSE	Entpd2	Ectonucleoside triphosphate diphosphohydrolase 2 OS=Mus musculus OX=10090 GN=Entpd2 PE=1 SV=2	235.72	9	242.79	8	239.97	9	239.493	8.66667
P07724|ALBU_MOUSE	Alb	Serum albumin OS=Mus musculus OX=10090 GN=Alb PE=1 SV=3	218.19	9	235.2	8	240.52	9	231.303	8.66667
O09159|MA2B1_MOUSE	Man2b1	Lysosomal alpha-mannosidase OS=Mus musculus OX=10090 GN=Man2b1 PE=1 SV=4	197.38	8	202.14	8	204.9	9	201.473	8.33333
Q60930|VDAC2_MOUSE	Vdac2	Voltage-dependent anion-selective channel protein 2 OS=Mus musculus OX=10090 GN=Vdac2 PE=1 SV=2	256.81	8	280.12	8	279.49	9	272.14	8.33333
Q00560|IL6RB_MOUSE	Il6st	Interleukin-6 receptor subunit beta OS=Mus musculus OX=10090 GN=Il6st PE=1 SV=2	212.88	7	247.73	8	252.22	9	237.61	8
O09061|PSB1_MOUSE	Psmb1	Proteasome subunit beta type-1 OS=Mus musculus OX=10090 GN=Psmb1 PE=1 SV=1	243.32	8	249.95	7	254.25	9	249.173	8
Q9CZ13|QCR1_MOUSE	Uqcrc1	Cytochrome b-c1 complex subunit 1 mitochondrial OS=Mus musculus OX=10090 GN=Uqcrc1 PE=1 SV=2	194.8	8	186.93	7	211.21	9	197.647	8
Q62351|TFR1_MOUSE	Tfrc	Transferrin receptor protein 1 OS=Mus musculus OX=10090 GN=Tfrc PE=1 SV=1	198.93	7	223.1	7	239.66	9	220.563	7.66667
P11276|FINC_MOUSE	Fn1	Fibronectin OS=Mus musculus OX=10090 GN=Fn1 PE=1 SV=4	179.27	8	167.44	6	229.82	9	192.177	7.66667
P11499|HS90B_MOUSE	Hsp90ab1	Heat shock protein HSP 90-beta OS=Mus musculus OX=10090 GN=Hsp90ab1 PE=1 SV=3	184.01	3	178.65	4	288.93	9	217.197	5.33333
P10126|EF1A1_MOUSE	Eef1a1	Elongation factor 1-alpha 1 OS=Mus musculus OX=10090 GN=Eef1a1 PE=1 SV=3	85.29	2	73.52	1	233.86	9	130.89	4
Q8VDM4|PSMD2_MOUSE	Psmd2	26S proteasome non-ATPase regulatory subunit 2 OS=Mus musculus OX=10090 GN=Psmd2 PE=1 SV=1	164.63	7	212.67	10	177.54	8	184.947	8.33333
Q99JB2|STML2_MOUSE	Stoml2	Stomatin-like protein 2 mitochondrial OS=Mus musculus OX=10090 GN=Stoml2 PE=1 SV=1	234.13	9	248.05	8	236.96	8	239.713	8.33333
P15920|VPP2_MOUSE	Atp6v0a2	V-type proton ATPase 116 kDa subunit a isoform 2 OS=Mus musculus OX=10090 GN=Atp6v0a2 PE=1 SV=2	197.26	8	223.94	8	210.24	8	210.48	8
Q62470|ITA3_MOUSE	Itga3	Integrin alpha-3 OS=Mus musculus OX=10090 GN=Itga3 PE=1 SV=1	206.09	8	232.67	8	212.16	8	216.973	8
Q9R069|BCAM_MOUSE	Bcam	Basal cell adhesion molecule OS=Mus musculus OX=10090 GN=Bcam PE=1 SV=1	223.8	8	246.27	8	247.5	8	239.19	8
Q9Z2U1|PSA5_MOUSE	Psma5	Proteasome subunit alpha type-5 OS=Mus musculus OX=10090 GN=Psma5 PE=1 SV=1	246.07	8	272.06	8	263.42	8	260.517	8
Q05793|PGBM_MOUSE	Hspg2	Basement membrane-specific heparan sulfate proteoglycan core protein OS=Mus musculus OX=10090 GN=Hspg2 PE=1 SV=1	192.43	7	221.73	8	222.24	8	212.133	7.66667
P23780|BGAL_MOUSE	Glb1	Beta-galactosidase OS=Mus musculus OX=10090 GN=Glb1 PE=1 SV=1	221	11	216.85	7	230.02	8	222.623	8.66667
Q6PIE5|AT1A2_MOUSE	Atp1a2	Sodium potassium-transporting ATPase subunit alpha-2 OS=Mus musculus OX=10090 GN=Atp1a2 PE=1 SV=1	288.56	8	329.61	7	326.6	8	314.923	7.66667
P70704|AT8A1_MOUSE	Atp8a1	Phospholipid-transporting ATPase IA OS=Mus musculus OX=10090 GN=Atp8a1 PE=1 SV=2	180.11	7	190.86	7	208.61	8	193.193	7.33333
Q9R1P1|PSB3_MOUSE	Psmb3	Proteasome subunit beta type-3 OS=Mus musculus OX=10090 GN=Psmb3 PE=1 SV=1	245.78	7	255.45	7	259.56	8	253.597	7.33333
P01027|CO3_MOUSE	C3	Complement C3 OS=Mus musculus OX=10090 GN=C3 PE=1 SV=3	177.5	6	202.15	7	195.86	8	191.837	7
P02772|FETA_MOUSE	Afp	Alpha-fetoprotein OS=Mus musculus OX=10090 GN=Afp PE=2 SV=1	183.11	6	194.74	7	214.61	8	197.487	7
P51660|DHB4_MOUSE	Hsd17b4	Peroxisomal multifunctional enzyme type 2 OS=Mus musculus OX=10090 GN=Hsd17b4 PE=1 SV=3	210.01	8	200.82	6	227.49	8	212.773	7.33333
P05202|AATM_MOUSE	Got2	Aspartate aminotransferase mitochondrial OS=Mus musculus OX=10090 GN=Got2 PE=1 SV=1	200.82	7	209.32	6	227.1	8	212.413	7
O08553|DPYL2_MOUSE	Dpysl2	Dihydropyrimidinase-related protein 2 OS=Mus musculus OX=10090 GN=Dpysl2 PE=1 SV=2	211.47	6	225.9	6	249.01	8	228.793	6.66667
P12265|BGLR_MOUSE	Gusb	Beta-glucuronidase OS=Mus musculus OX=10090 GN=Gusb PE=1 SV=2	194.89	6	221.15	6	231.56	8	215.867	6.66667
P05064|ALDOA_MOUSE	Aldoa	Fructose-bisphosphate aldolase A OS=Mus musculus OX=10090 GN=Aldoa PE=1 SV=2	175.6	5	168.52	4	229.75	8	191.29	5.66667
Q68FD5|CLH1_MOUSE	Cltc	Clathrin heavy chain 1 OS=Mus musculus OX=10090 GN=Cltc PE=1 SV=3	132.71	4	146.3	4	197.41	8	158.807	5.33333
Q9CZR2|NALD2_MOUSE	Naalad2	N-acetylated-alpha-linked acidic dipeptidase 2 OS=Mus musculus OX=10090 GN=Naalad2 PE=1 SV=2	141.74	4	150.68	4	196.6	8	163.007	5.33333
P08113|ENPL_MOUSE	Hsp90b1	Endoplasmin OS=Mus musculus OX=10090 GN=Hsp90b1 PE=1 SV=2	159.1	3	175.04	3	250.08	8	194.74	4.66667
Q61001|LAMA5_MOUSE	Lama5	Laminin subunit alpha-5 OS=Mus musculus OX=10090 GN=Lama5 PE=1 SV=4	66.43	1	97.81	2	183.54	8	115.927	3.66667
Q3UH53|SDK1_MOUSE	Sdk1	Protein sidekick-1 OS=Mus musculus OX=10090 GN=Sdk1 PE=1 SV=1	206.67	9	220.2	9	194.72	7	207.197	8.33333
Q8BFZ9|ERLN2_MOUSE	Erlin2	Erlin-2 OS=Mus musculus OX=10090 GN=Erlin2 PE=1 SV=1	232.47	9	251.52	8	240.33	7	241.44	8
Q80W68|KIRR1_MOUSE	Kirrel1	Kin of IRRE-like protein 1 OS=Mus musculus OX=10090 GN=Kirrel1 PE=1 SV=1	216.5	8	240.28	8	226.58	7	227.787	7.66667
Q99MN9|PCCB_MOUSE	Pccb	Propionyl-CoA carboxylase beta chain mitochondrial OS=Mus musculus OX=10090 GN=Pccb PE=1 SV=2	194.75	7	233.86	8	210.29	7	212.967	7.33333
P13597|ICAM1_MOUSE	Icam1	Intercellular adhesion molecule 1 OS=Mus musculus OX=10090 GN=Icam1 PE=1 SV=1	194.78	7	218.43	7	221.43	7	211.547	7
P17439|GLCM_MOUSE	Gba1	Lysosomal acid glucosylceramidase OS=Mus musculus OX=10090 GN=Gba PE=1 SV=1	220.63	7	231.78	7	226.75	7	226.387	7
P29391|FRIL1_MOUSE	Ftl1	Ferritin light chain 1 OS=Mus musculus OX=10090 GN=Ftl1 PE=1 SV=2	224.65	7	242.23	7	236.19	7	234.357	7
P47740|AL3A2_MOUSE	Aldh3a2	Aldehyde dehydrogenase family 3 member A2 OS=Mus musculus OX=10090 GN=Aldh3a2 PE=1 SV=2	209.43	7	238.61	7	210.1	7	219.38	7
Q3UVK0|ERMP1_MOUSE	Ermp1	Endoplasmic reticulum metallopeptidase 1 OS=Mus musculus OX=10090 GN=Ermp1 PE=1 SV=2	187.15	7	214.72	7	201.63	7	201.167	7
Q8BWF0|SSDH_MOUSE	Aldh5a1	Succinate-semialdehyde dehydrogenase mitochondrial OS=Mus musculus OX=10090 GN=Aldh5a1 PE=1 SV=1	196.56	7	212.35	7	210.18	7	206.363	7
O35114|SCRB2_MOUSE	Scarb2	Lysosome membrane protein 2 OS=Mus musculus OX=10090 GN=Scarb2 PE=1 SV=3	186.95	6	222.98	7	210.04	7	206.657	6.66667
P99026|PSB4_MOUSE	Psmb4	Proteasome subunit beta type-4 OS=Mus musculus OX=10090 GN=Psmb4 PE=1 SV=1	224.45	6	242.48	7	231.49	7	232.807	6.66667
O70309|ITB5_MOUSE	Itgb5	Integrin beta-5 OS=Mus musculus OX=10090 GN=Itgb5 PE=1 SV=2	201.73	7	220.03	6	210.08	7	210.613	6.66667
P17751|TPIS_MOUSE	Tpi1	Triosephosphate isomerase OS=Mus musculus OX=10090 GN=Tpi1 PE=1 SV=4	207.78	7	223.08	6	222.25	7	217.703	6.66667
P19783|COX41_MOUSE	Cox4i1	Cytochrome c oxidase subunit 4 isoform 1 mitochondrial OS=Mus musculus OX=10090 GN=Cox4i1 PE=1 SV=2	214.44	7	216.28	6	222.98	7	217.9	6.66667
P28843|DPP4_MOUSE	Dpp4	Dipeptidyl peptidase 4 OS=Mus musculus OX=10090 GN=Dpp4 PE=1 SV=3	164.46	6	179.1	6	181.32	7	174.96	6.33333
P67778|PHB_MOUSE	Phb1	Prohibitin OS=Mus musculus OX=10090 GN=Phb PE=1 SV=1	154.63	6	168.9	6	191.19	7	171.573	6.33333
P70206|PLXA1_MOUSE	Plxna1	Plexin-A1 OS=Mus musculus OX=10090 GN=Plxna1 PE=1 SV=1	177.37	6	191.77	6	206.24	7	191.793	6.33333
Q4PZA2|ECE1_MOUSE	Ece1	Endothelin-converting enzyme 1 OS=Mus musculus OX=10090 GN=Ece1 PE=1 SV=1	192.64	6	209.46	6	193.15	7	198.417	6.33333
Q62190|RON_MOUSE	Mst1r	Macrophage-stimulating protein receptor OS=Mus musculus OX=10090 GN=Mst1r PE=1 SV=3	182.05	6	218.63	6	213.2	7	204.627	6.33333
Q9Z0K8|VNN1_MOUSE	Vnn1	Pantetheinase OS=Mus musculus OX=10090 GN=Vnn1 PE=1 SV=3	216.99	6	240.27	6	239.36	7	232.207	6.33333
Q9WTQ5|AKA12_MOUSE	Akap12	A-kinase anchor protein 12 OS=Mus musculus OX=10090 GN=Akap12 PE=1 SV=1	113.63	2	185.67	6	191.83	7	163.71	5
Q62188|DPYL3_MOUSE	Dpysl3	Dihydropyrimidinase-related protein 3 OS=Mus musculus OX=10090 GN=Dpysl3 PE=1 SV=1	203.64	6	206	5	244.1	7	217.913	6
P53026|RL10A_MOUSE	Rpl10a	60S ribosomal protein L10a OS=Mus musculus OX=10090 GN=Rpl10a PE=1 SV=3	178.26	5	195.63	5	212.56	7	195.483	5.66667
Q7TPR4|ACTN1_MOUSE	Actn1	Alpha-actinin-1 OS=Mus musculus OX=10090 GN=Actn1 PE=1 SV=1	239.26	5	253.35	5	267.1	7	253.237	5.66667
Q60751|IGF1R_MOUSE	Igf1r	Insulin-like growth factor 1 receptor OS=Mus musculus OX=10090 GN=Igf1r PE=1 SV=3	123.13	3	166.71	5	206.73	7	165.523	5
Q6DYE8|ENPP3_MOUSE	Enpp3	Ectonucleotide pyrophosphatase phosphodiesterase family member 3 OS=Mus musculus OX=10090 GN=Enpp3 PE=1 SV=2	166.31	5	162.59	4	204.11	7	177.67	5.33333
Q80X90|FLNB_MOUSE	Flnb	Filamin-B OS=Mus musculus OX=10090 GN=Flnb PE=1 SV=3	63.71	2	110.08	3	196.37	7	123.387	4
Q9CQA3|SDHB_MOUSE	Sdhb	Succinate dehydrogenase [ubiquinone] iron-sulfur subunit mitochondrial OS=Mus musculus OX=10090 GN=Sdhb PE=1 SV=1	187.52	8	211.55	8	179.73	6	192.933	7.33333
Q2PZL6|FAT4_MOUSE	Fat4	Protocadherin Fat 4 OS=Mus musculus OX=10090 GN=Fat4 PE=1 SV=2	188.45	6	214.33	7	193.77	6	198.85	6.33333
Q7TPD1|FBX11_MOUSE	Fbxo11	F-box only protein 11 OS=Mus musculus OX=10090 GN=Fbxo11 PE=1 SV=3	180.59	6	199.63	7	200.69	6	193.637	6.33333
Q99LD8|DDAH2_MOUSE	Ddah2	N(G) N(G)-dimethylarginine dimethylaminohydrolase 2 OS=Mus musculus OX=10090 GN=Ddah2 PE=1 SV=1	205.95	6	236.55	7	211.44	6	217.98	6.33333
Q63961|EGLN_MOUSE	Eng	Endoglin OS=Mus musculus OX=10090 GN=Eng PE=1 SV=2	167.46	5	207.59	7	209.99	6	195.013	6
Q6ZQA6|IGSF3_MOUSE	Igsf3	Immunoglobulin superfamily member 3 OS=Mus musculus OX=10090 GN=Igsf3 PE=1 SV=2	158.28	5	195.21	7	180.61	6	178.033	6
Q8R016|BLMH_MOUSE	Blmh	Bleomycin hydrolase OS=Mus musculus OX=10090 GN=Blmh PE=1 SV=1	170.62	5	205.63	7	194.97	6	190.407	6
Q91YQ5|RPN1_MOUSE	Rpn1	Dolichyl-diphosphooligosaccharide--protein glycosyltransferase subunit 1 OS=Mus musculus OX=10090 GN=Rpn1 PE=1 SV=1	186.57	5	226.01	7	205.2	6	205.927	6
Q9CZU6|CISY_MOUSE	Cs	Citrate synthase mitochondrial OS=Mus musculus OX=10090 GN=Cs PE=1 SV=1	162.66	5	186.09	7	177.59	6	175.447	6
Q9QZC2|PLXC1_MOUSE	Plxnc1	Plexin-C1 OS=Mus musculus OX=10090 GN=Plxnc1 PE=1 SV=1	147.66	5	201.27	7	188.49	6	179.14	6
Q8R2Y2|MUC18_MOUSE	Mcam	Cell surface glycoprotein MUC18 OS=Mus musculus OX=10090 GN=Mcam PE=1 SV=1	216.83	8	233.05	6	210.93	6	220.27	6.66667
Q60737|CSK21_MOUSE	Csnk2a1	Casein kinase II subunit alpha OS=Mus musculus OX=10090 GN=Csnk2a1 PE=1 SV=2	203.03	7	217.69	6	202.01	6	207.577	6.33333
Q9DCN2|NB5R3_MOUSE	Cyb5r3	NADH-cytochrome b5 reductase 3 OS=Mus musculus OX=10090 GN=Cyb5r3 PE=1 SV=3	196.65	7	218.51	6	193.91	6	203.023	6.33333
P14094|AT1B1_MOUSE	Atp1b1	Sodium potassium-transporting ATPase subunit beta-1 OS=Mus musculus OX=10090 GN=Atp1b1 PE=1 SV=1	209.75	6	232.02	6	230.73	6	224.167	6
P17563|SBP1_MOUSE	Selenbp1	Methanethiol oxidase OS=Mus musculus OX=10090 GN=Selenbp1 PE=1 SV=2	154.43	6	173.63	6	158.92	6	162.327	6
P62317|SMD2_MOUSE	Snrpd2	Small nuclear ribonucleoprotein Sm D2 OS=Mus musculus OX=10090 GN=Snrpd2 PE=1 SV=1	233.01	6	260.88	6	237.67	6	243.853	6
Q9QXX4|CMC2_MOUSE	Slc25a13	Calcium-binding mitochondrial carrier protein Aralar2 OS=Mus musculus OX=10090 GN=Slc25a13 PE=1 SV=1	175.69	6	201.28	6	187.84	6	188.27	6
Q9QYA2|TOM40_MOUSE	Tomm40	Mitochondrial import receptor subunit TOM40 homolog OS=Mus musculus OX=10090 GN=Tomm40 PE=1 SV=3	174.65	4	222.16	6	202.5	6	199.77	5.33333
O35074|PTGIS_MOUSE	Ptgis	Prostacyclin synthase OS=Mus musculus OX=10090 GN=Ptgis PE=1 SV=1	110.69	3	193.18	6	167.95	6	157.273	5
O88572|LRP6_MOUSE	Lrp6	Low-density lipoprotein receptor-related protein 6 OS=Mus musculus OX=10090 GN=Lrp6 PE=1 SV=1	157.45	7	150.89	5	166.36	6	158.233	6
P47962|RL5_MOUSE	Rpl5	60S ribosomal protein L5 OS=Mus musculus OX=10090 GN=Rpl5 PE=1 SV=3	188.4	6	207.75	5	191.92	6	196.023	5.66667
Q9JHI5|IVD_MOUSE	Ivd	Isovaleryl-CoA dehydrogenase mitochondrial OS=Mus musculus OX=10090 GN=Ivd PE=1 SV=1	174.02	6	190.45	5	194.43	6	186.3	5.66667
O35604|NPC1_MOUSE	Npc1	NPC intracellular cholesterol transporter 1 OS=Mus musculus OX=10090 GN=Npc1 PE=1 SV=2	148.37	5	173.97	5	165.72	6	162.687	5.33333
P40237|CD82_MOUSE	Cd82	CD82 antigen OS=Mus musculus OX=10090 GN=Cd82 PE=1 SV=1	168.91	5	194.88	5	205.87	6	189.887	5.33333
P50247|SAHH_MOUSE	Ahcy	Adenosylhomocysteinase OS=Mus musculus OX=10090 GN=Ahcy PE=1 SV=3	166.22	5	192.61	5	206.9	6	188.577	5.33333
P54116|STOM_MOUSE	Stom	Erythrocyte band 7 integral membrane protein OS=Mus musculus OX=10090 GN=Stom PE=1 SV=3	214.58	5	234.43	5	248.38	6	232.463	5.33333
P97321|SEPR_MOUSE	Fap	Prolyl endopeptidase FAP OS=Mus musculus OX=10090 GN=Fap PE=1 SV=1	177.71	5	186.84	5	208.4	6	190.983	5.33333
Q9ESD7|DYSF_MOUSE	Dysf	Dysferlin OS=Mus musculus OX=10090 GN=Dysf PE=1 SV=3	165.37	5	176.47	5	183.29	6	175.043	5.33333
Q9D8B3|CHM4B_MOUSE	Chmp4b	Charged multivesicular body protein 4b OS=Mus musculus OX=10090 GN=Chmp4b PE=1 SV=2	175.35	4	193.49	5	211.92	6	193.587	5
O88792|JAM1_MOUSE	F11r	Junctional adhesion molecule A OS=Mus musculus OX=10090 GN=F11r PE=1 SV=2	208.83	6	189.31	4	223.83	6	207.323	5.33333
P97792|CXAR_MOUSE	Cxadr	Coxsackievirus and adenovirus receptor homolog OS=Mus musculus OX=10090 GN=Cxadr PE=1 SV=1	138.64	3	174.22	4	191.55	6	168.137	4.33333
Q8K2I4|MANBA_MOUSE	Manba	Beta-mannosidase OS=Mus musculus OX=10090 GN=Manba PE=1 SV=1	115.19	3	151.09	4	175.5	6	147.26	4.33333
Q8BHG1|NRDC_MOUSE	Nrdc	Nardilysin OS=Mus musculus OX=10090 GN=Nrdc PE=1 SV=1	134.48	4	114.83	3	185.23	6	144.847	4.33333
P26645|MARCS_MOUSE	Marcks	Myristoylated alanine-rich C-kinase substrate OS=Mus musculus OX=10090 GN=Marcks PE=1 SV=2	142.2	3	156.05	3	242.08	6	180.11	4
P38647|GRP75_MOUSE	Hspa9	Stress-70 protein mitochondrial OS=Mus musculus OX=10090 GN=Hspa9 PE=1 SV=3	127.63	2	131.95	2	201.86	6	153.813	3.33333
Q99K51|PLST_MOUSE	Pls3	Plastin-3 OS=Mus musculus OX=10090 GN=Pls3 PE=1 SV=3	63.15	2	71.88	2	156.66	6	97.23	3.33333
Q00993|UFO_MOUSE	Axl	Tyrosine-protein kinase receptor UFO OS=Mus musculus OX=10090 GN=Axl PE=1 SV=2	64.66	1	86.31	1	207.56	6	119.51	2.66667
Q8R0I0|ACE2_MOUSE	Ace2	Angiotensin-converting enzyme 2 OS=Mus musculus OX=10090 GN=Ace2 PE=1 SV=1	188.01	6	228.89	7	195.87	5	204.257	6
Q99MB1|TLR3_MOUSE	Tlr3	Toll-like receptor 3 OS=Mus musculus OX=10090 GN=Tlr3 PE=1 SV=2	183.75	6	212.63	7	179.89	5	192.09	6
Q9WUQ2|PREB_MOUSE	Preb	Prolactin regulatory element-binding protein OS=Mus musculus OX=10090 GN=Preb PE=1 SV=1	187.5	6	230.73	7	189.53	5	202.587	6
Q6DFX2|ANTR2_MOUSE	Antxr2	Anthrax toxin receptor 2 OS=Mus musculus OX=10090 GN=Antxr2 PE=1 SV=1	191.31	5	235.65	7	202.8	5	209.92	5.66667
Q8C0Z1|F234A_MOUSE	Fam234a	Protein FAM234A OS=Mus musculus OX=10090 GN=Fam234a PE=1 SV=1	180	5	221.89	7	197.74	5	199.877	5.66667
P11835|ITB2_MOUSE	Itgb2	Integrin beta-2 OS=Mus musculus OX=10090 GN=Itgb2 PE=1 SV=2	212.78	7	228.06	6	211.62	5	217.487	6
D3YYU8|OBSL1_MOUSE	Obsl1	Obscurin-like protein 1 OS=Mus musculus OX=10090 GN=Obsl1 PE=1 SV=1	174.42	6	204.8	6	189.88	5	189.7	5.66667
P14231|AT1B2_MOUSE	Atp1b2	Sodium potassium-transporting ATPase subunit beta-2 OS=Mus musculus OX=10090 GN=Atp1b2 PE=1 SV=2	215.57	6	249.52	6	218.74	5	227.943	5.66667
P97300|NPTN_MOUSE	Nptn	Neuroplastin OS=Mus musculus OX=10090 GN=Nptn PE=1 SV=3	161.87	6	174.02	6	166.42	5	167.437	5.66667
Q8R146|APEH_MOUSE	Apeh	Acylamino-acid-releasing enzyme OS=Mus musculus OX=10090 GN=Apeh PE=1 SV=3	184.58	6	197.56	6	153.47	5	178.537	5.66667
Q9R1P4|PSA1_MOUSE	Psma1	Proteasome subunit alpha type-1 OS=Mus musculus OX=10090 GN=Psma1 PE=1 SV=1	211.2	6	223.95	6	204.99	5	213.38	5.66667
P09528|FRIH_MOUSE	Fth1	Ferritin heavy chain OS=Mus musculus OX=10090 GN=Fth1 PE=1 SV=2	201.15	5	215.23	6	184.48	5	200.287	5.33333
P63101|1433Z_MOUSE	Ywhaz	14-3-3 protein zeta delta OS=Mus musculus OX=10090 GN=Ywhaz PE=1 SV=1	178.61	5	238.36	6	200.13	5	205.7	5.33333
Q8BR76|MKS3_MOUSE	Tmem67	Meckelin OS=Mus musculus OX=10090 GN=Tmem67 PE=1 SV=2	155.72	5	177.88	6	176.94	5	170.18	5.33333
Q8VHY0|CSPG4_MOUSE	Cspg4	Chondroitin sulfate proteoglycan 4 OS=Mus musculus OX=10090 GN=Cspg4 PE=1 SV=3	174.11	5	192.63	6	177.69	5	181.477	5.33333
O55143|AT2A2_MOUSE	Atp2a2	Sarcoplasmic endoplasmic reticulum calcium ATPase 2 OS=Mus musculus OX=10090 GN=Atp2a2 PE=1 SV=2	169.02	4	210.21	6	198.32	5	192.517	5
O70435|PSA3_MOUSE	Psma3	Proteasome subunit alpha type-3 OS=Mus musculus OX=10090 GN=Psma3 PE=1 SV=3	196.5	6	201.36	5	204.16	5	200.673	5.33333
P10518|HEM2_MOUSE	Alad	Delta-aminolevulinic acid dehydratase OS=Mus musculus OX=10090 GN=Alad PE=1 SV=1	162.52	6	162.17	5	180.08	5	168.257	5.33333
Q60605|MYL6_MOUSE	Myl6	Myosin light polypeptide 6 OS=Mus musculus OX=10090 GN=Myl6 PE=1 SV=3	179.75	6	195.29	5	211.09	5	195.377	5.33333
O70228|ATP9A_MOUSE	Atp9a	Probable phospholipid-transporting ATPase IIA OS=Mus musculus OX=10090 GN=Atp9a PE=1 SV=3	154.66	5	173.7	5	173.27	5	167.21	5
P51863|VA0D1_MOUSE	Atp6v0d1	V-type proton ATPase subunit d 1 OS=Mus musculus OX=10090 GN=Atp6v0d1 PE=1 SV=2	181.41	5	198.61	5	196.24	5	192.087	5
P61922|GABT_MOUSE	Abat	4-aminobutyrate aminotransferase mitochondrial OS=Mus musculus OX=10090 GN=Abat PE=1 SV=1	135.77	5	160.49	5	157.95	5	151.403	5
P70424|ERBB2_MOUSE	Erbb2	Receptor tyrosine-protein kinase erbB-2 OS=Mus musculus OX=10090 GN=Erbb2 PE=1 SV=3	164.22	5	186	5	189.79	5	180.003	5
Q62192|CD180_MOUSE	Cd180	CD180 antigen OS=Mus musculus OX=10090 GN=Cd180 PE=1 SV=2	201.87	5	204.85	5	203.15	5	203.29	5
Q8R0Y6|AL1L1_MOUSE	Aldh1l1	Cytosolic 10-formyltetrahydrofolate dehydrogenase OS=Mus musculus OX=10090 GN=Aldh1l1 PE=1 SV=1	176.73	5	201.14	5	151.9	5	176.59	5
Q8VCM5|MUL1_MOUSE	Mul1	Mitochondrial ubiquitin ligase activator of NFKB 1 OS=Mus musculus OX=10090 GN=Mul1 PE=1 SV=2	174.36	5	196.3	5	182.35	5	184.337	5
Q9CQF9|PCYOX_MOUSE	Pcyox1	Prenylcysteine oxidase OS=Mus musculus OX=10090 GN=Pcyox1 PE=1 SV=1	154.9	5	193.25	5	170.39	5	172.847	5
Q9CQY5|MAGT1_MOUSE	Magt1	Magnesium transporter protein 1 OS=Mus musculus OX=10090 GN=Magt1 PE=1 SV=1	171.21	5	163.67	5	147.58	5	160.82	5
Q9D773|RM02_MOUSE	Mrpl2	39S ribosomal protein L2 mitochondrial OS=Mus musculus OX=10090 GN=Mrpl2 PE=1 SV=1	172.29	5	190.02	5	183.6	5	181.97	5
Q9D8V0|HM13_MOUSE	Hm13	Minor histocompatibility antigen H13 OS=Mus musculus OX=10090 GN=Hm13 PE=1 SV=1	196.79	5	212.24	5	191.39	5	200.14	5
Q9EQU5|SET_MOUSE	Set	Protein SET OS=Mus musculus OX=10090 GN=Set PE=1 SV=1	194.71	5	194.15	5	212.12	5	200.327	5
Q9JKF1|IQGA1_MOUSE	Iqgap1	Ras GTPase-activating-like protein IQGAP1 OS=Mus musculus OX=10090 GN=Iqgap1 PE=1 SV=2	173.91	5	190.91	5	184.65	5	183.157	5
O35598|ADA10_MOUSE	Adam10	Disintegrin and metalloproteinase domain-containing protein 10 OS=Mus musculus OX=10090 GN=Adam10 PE=1 SV=2	177.03	4	203.43	5	206.82	5	195.76	4.66667
P18293|ANPRA_MOUSE	Npr1	Atrial natriuretic peptide receptor 1 OS=Mus musculus OX=10090 GN=Npr1 PE=1 SV=2	174.24	4	193.57	5	183.79	5	183.867	4.66667
P48036|ANXA5_MOUSE	Anxa5	Annexin A5 OS=Mus musculus OX=10090 GN=Anxa5 PE=1 SV=1	151.18	4	192.69	5	165.74	5	169.87	4.66667
Q2MV57|TECT2_MOUSE	Tctn2	Tectonic-2 OS=Mus musculus OX=10090 GN=Tctn2 PE=1 SV=2	162.45	4	177.29	5	184.19	5	174.643	4.66667
Q922R8|PDIA6_MOUSE	Pdia6	Protein disulfide-isomerase A6 OS=Mus musculus OX=10090 GN=Pdia6 PE=1 SV=3	158.47	4	189.36	5	173.17	5	173.667	4.66667
Q9D2G2|ODO2_MOUSE	Dlst	Dihydrolipoyllysine-residue succinyltransferase component of 2-oxoglutarate dehydrogenase complex mitochondrial OS=Mus musculus OX=10090 GN=Dlst PE=1 SV=1	161.07	4	192.5	5	198.25	5	183.94	4.66667
P06745|G6PI_MOUSE	Gpi	Glucose-6-phosphate isomerase OS=Mus musculus OX=10090 GN=Gpi PE=1 SV=4	166.86	5	178.76	4	197.92	5	181.18	4.66667
Q6A051|ATRN1_MOUSE	Atrnl1	Attractin-like protein 1 OS=Mus musculus OX=10090 GN=Atrnl1 PE=1 SV=2	164.29	5	165.84	4	161.73	5	163.953	4.66667
Q8BMK4|CKAP4_MOUSE	Ckap4	Cytoskeleton-associated protein 4 OS=Mus musculus OX=10090 GN=Ckap4 PE=1 SV=2	172.19	5	164.73	4	170.18	5	169.033	4.66667
P11438|LAMP1_MOUSE	Lamp1	Lysosome-associated membrane glycoprotein 1 OS=Mus musculus OX=10090 GN=Lamp1 PE=1 SV=2	173.47	4	193.36	4	217.99	5	194.94	4.33333
P62806|H4_MOUSE	H4c1	Histone H4 OS=Mus musculus OX=10090 GN=H4c1 PE=1 SV=2	138.75	4	145.37	4	171.93	5	152.017	4.33333
Q64727|VINC_MOUSE	Vcl	Vinculin OS=Mus musculus OX=10090 GN=Vcl PE=1 SV=4	128.3	4	142.96	4	176.67	5	149.31	4.33333
Q64735|CR1L_MOUSE	Cr1l	Complement component receptor 1-like protein OS=Mus musculus OX=10090 GN=Cr1l PE=1 SV=1	150.64	4	156.83	4	184.26	5	163.91	4.33333
Q791T5|MTCH1_MOUSE	Mtch1	Mitochondrial carrier homolog 1 OS=Mus musculus OX=10090 GN=Mtch1 PE=1 SV=1	138.74	4	153.12	4	147.6	5	146.487	4.33333
Q921M3|SF3B3_MOUSE	Sf3b3	Splicing factor 3B subunit 3 OS=Mus musculus OX=10090 GN=Sf3b3 PE=1 SV=1	167.9	4	175.61	4	189.19	5	177.567	4.33333
Q9D771|PACC1_MOUSE	Pacc1	Proton-activated chloride channel OS=Mus musculus OX=10090 GN=Pacc1 PE=1 SV=1	138.5	4	140.85	4	156.66	5	145.337	4.33333
Q9DBG3|AP2B1_MOUSE	Ap2b1	AP-2 complex subunit beta OS=Mus musculus OX=10090 GN=Ap2b1 PE=1 SV=1	154.92	4	157.35	4	168.66	5	160.31	4.33333
Q9R1P3|PSB2_MOUSE	Psmb2	Proteasome subunit beta type-2 OS=Mus musculus OX=10090 GN=Psmb2 PE=1 SV=1	192.95	4	198.9	4	202.02	5	197.957	4.33333
P15208|INSR_MOUSE	Insr	Insulin receptor OS=Mus musculus OX=10090 GN=Insr PE=1 SV=2	159.48	3	172.39	4	192.94	5	174.937	4
P21279|GNAQ_MOUSE	Gnaq	Guanine nucleotide-binding protein G(q) subunit alpha OS=Mus musculus OX=10090 GN=Gnaq PE=1 SV=4	120.61	3	145.93	4	151.8	5	139.447	4
Q922U2|K2C5_MOUSE	Krt5	Keratin type II cytoskeletal 5 OS=Mus musculus OX=10090 GN=Krt5 PE=1 SV=1	135.98	2	207.33	4	199.43	5	180.913	3.66667
P20060|HEXB_MOUSE	Hexb	Beta-hexosaminidase subunit beta OS=Mus musculus OX=10090 GN=Hexb PE=1 SV=2	146.67	5	106.35	3	141.94	5	131.653	4.33333
Q9Z2U0|PSA7_MOUSE	Psma7	Proteasome subunit alpha type-7 OS=Mus musculus OX=10090 GN=Psma7 PE=1 SV=1	254.12	5	257.79	3	258.4	5	256.77	4.33333
Q6P6M7|SPCS_MOUSE	Sepsecs	O-phosphoseryl-tRNA(Sec) selenium transferase OS=Mus musculus OX=10090 GN=Sepsecs PE=1 SV=2	128.98	4	130.37	3	165.4	5	141.583	4
O70401|TSN6_MOUSE	Tspan6	Tetraspanin-6 OS=Mus musculus OX=10090 GN=Tspan6 PE=1 SV=1	133	3	150.6	3	164.53	5	149.377	3.66667
P17742|PPIA_MOUSE	Ppia	Peptidyl-prolyl cis-trans isomerase A OS=Mus musculus OX=10090 GN=Ppia PE=1 SV=2	109.19	3	128.39	3	181.5	5	139.693	3.66667
P48962|ADT1_MOUSE	Slc25a4	ADP ATP translocase 1 OS=Mus musculus OX=10090 GN=Slc25a4 PE=1 SV=4	138.03	3	167.13	3	182.72	5	162.627	3.66667
Q99K41|EMIL1_MOUSE	Emilin1	EMILIN-1 OS=Mus musculus OX=10090 GN=Emilin1 PE=1 SV=1	116.04	3	127.7	3	153.32	5	132.353	3.66667
Q9WTX5|SKP1_MOUSE	Skp1	S-phase kinase-associated protein 1 OS=Mus musculus OX=10090 GN=Skp1 PE=1 SV=3	136.74	3	141.68	3	151.46	5	143.293	3.66667
P40124|CAP1_MOUSE	Cap1	Adenylyl cyclase-associated protein 1 OS=Mus musculus OX=10090 GN=Cap1 PE=1 SV=4	58.15	1	118.22	3	161.71	5	112.693	3
Q3UUQ7|PGAP1_MOUSE	Pgap1	GPI inositol-deacylase OS=Mus musculus OX=10090 GN=Pgap1 PE=1 SV=3	110.27	3	109.7	2	154.63	5	124.867	3.33333
Q6P9J9|ANO6_MOUSE	Ano6	Anoctamin-6 OS=Mus musculus OX=10090 GN=Ano6 PE=1 SV=1	142.34	3	125.92	2	177.47	5	148.577	3.33333
P40142|TKT_MOUSE	Tkt	Transketolase OS=Mus musculus OX=10090 GN=Tkt PE=1 SV=1	79.99	2	91.78	2	137.36	5	103.043	3
P17182|ENOA_MOUSE	Eno1	Alpha-enolase OS=Mus musculus OX=10090 GN=Eno1 PE=1 SV=3	78.8	1	92.63	1	221.48	5	130.97	2.33333
P49722|PSA2_MOUSE	Psma2	Proteasome subunit alpha type-2 OS=Mus musculus OX=10090 GN=Psma2 PE=1 SV=3	209.33	6	235.84	7	178.77	4	207.98	5.66667
E2JF22|PIEZ1_MOUSE	Piezo1	Piezo-type mechanosensitive ion channel component 1 OS=Mus musculus OX=10090 GN=Piezo1 PE=1 SV=1	194.5	6	208.81	6	176.7	4	193.337	5.33333
Q9D1D4|TMEDA_MOUSE	Tmed10	Transmembrane emp24 domain-containing protein 10 OS=Mus musculus OX=10090 GN=Tmed10 PE=1 SV=1	226.28	6	241.6	6	213.85	4	227.243	5.33333
Q9DBF1|AL7A1_MOUSE	Aldh7a1	Alpha-aminoadipic semialdehyde dehydrogenase OS=Mus musculus OX=10090 GN=Aldh7a1 PE=1 SV=4	165.33	6	194.7	6	135.41	4	165.147	5.33333
O54734|OST48_MOUSE	Ddost	Dolichyl-diphosphooligosaccharide--protein glycosyltransferase 48 kDa subunit OS=Mus musculus OX=10090 GN=Ddost PE=1 SV=2	159.52	5	158.69	6	171.15	4	163.12	5
P26231|CTNA1_MOUSE	Ctnna1	Catenin alpha-1 OS=Mus musculus OX=10090 GN=Ctnna1 PE=1 SV=1	185.59	4	224.64	6	187.83	4	199.353	4.66667
O54962|BAF_MOUSE	Banf1	Barrier-to-autointegration factor OS=Mus musculus OX=10090 GN=Banf1 PE=1 SV=1	172.64	5	192.93	5	183.44	4	183.003	4.66667
P18572|BASI_MOUSE	Bsg	Basigin OS=Mus musculus OX=10090 GN=Bsg PE=1 SV=2	203.5	5	221.5	5	201.62	4	208.873	4.66667
P82198|BGH3_MOUSE	Tgfbi	Transforming growth factor-beta-induced protein ig-h3 OS=Mus musculus OX=10090 GN=Tgfbi PE=1 SV=1	156.49	5	174.18	5	168.29	4	166.32	4.66667
Q60928|GGT1_MOUSE	Ggt1	Glutathione hydrolase 1 proenzyme OS=Mus musculus OX=10090 GN=Ggt1 PE=1 SV=1	170.7	5	188.62	5	162.3	4	173.873	4.66667
Q80W54|FACE1_MOUSE	Zmpste24	CAAX prenyl protease 1 homolog OS=Mus musculus OX=10090 GN=Zmpste24 PE=1 SV=2	157.31	5	173.91	5	163.9	4	165.04	4.66667
Q8BTV1|TUSC3_MOUSE	Tusc3	Tumor suppressor candidate 3 OS=Mus musculus OX=10090 GN=Tusc3 PE=1 SV=1	158.1	5	172.95	5	155.33	4	162.127	4.66667
P26443|DHE3_MOUSE	Glud1	Glutamate dehydrogenase 1 mitochondrial OS=Mus musculus OX=10090 GN=Glud1 PE=1 SV=1	153.27	4	183.6	5	187.79	4	174.887	4.33333
Q9CQX2|CYB5B_MOUSE	Cyb5b	Cytochrome b5 type B OS=Mus musculus OX=10090 GN=Cyb5b PE=1 SV=1	201.92	4	229.89	5	200.28	4	210.697	4.33333
Q9QY81|PO210_MOUSE	Nup210	Nuclear pore membrane glycoprotein 210 OS=Mus musculus OX=10090 GN=Nup210 PE=1 SV=2	168.68	3	200.63	5	169.67	4	179.66	4
O88441|MTX2_MOUSE	Mtx2	Metaxin-2 OS=Mus musculus OX=10090 GN=Mtx2 PE=1 SV=1	194.85	5	200.57	4	180.69	4	192.037	4.33333
P00405|COX2_MOUSE	Mtco2	Cytochrome c oxidase subunit 2 OS=Mus musculus OX=10090 GN=Mtco2 PE=1 SV=1	196.99	5	211.75	4	197.26	4	202	4.33333
Q8BGN3|ENPP6_MOUSE	Enpp6	Glycerophosphocholine cholinephosphodiesterase ENPP6 OS=Mus musculus OX=10090 GN=Enpp6 PE=1 SV=1	185.17	5	188.72	4	160.24	4	178.043	4.33333
Q8C1B7|SEP11_MOUSE	Septin11	Septin-11 OS=Mus musculus OX=10090 GN=Septin11 PE=1 SV=4	178.06	5	195.99	4	174.41	4	182.82	4.33333
O09044|SNP23_MOUSE	Snap23	Synaptosomal-associated protein 23 OS=Mus musculus OX=10090 GN=Snap23 PE=1 SV=1	179.9	4	189.81	4	179.56	4	183.09	4
P24369|PPIB_MOUSE	Ppib	Peptidyl-prolyl cis-trans isomerase B OS=Mus musculus OX=10090 GN=Ppib PE=1 SV=2	142.97	4	148.14	4	164.61	4	151.907	4
P30412|PPIC_MOUSE	Ppic	Peptidyl-prolyl cis-trans isomerase C OS=Mus musculus OX=10090 GN=Ppic PE=1 SV=1	154.53	4	188.3	4	171.03	4	171.287	4
P35330|ICAM2_MOUSE	Icam2	Intercellular adhesion molecule 2 OS=Mus musculus OX=10090 GN=Icam2 PE=1 SV=1	144.66	4	149.38	4	153.06	4	149.033	4
P55772|ENTP1_MOUSE	Entpd1	Ectonucleoside triphosphate diphosphohydrolase 1 OS=Mus musculus OX=10090 GN=Entpd1 PE=1 SV=1	160.78	4	171.67	4	187.29	4	173.247	4
P62320|SMD3_MOUSE	Snrpd3	Small nuclear ribonucleoprotein Sm D3 OS=Mus musculus OX=10090 GN=Snrpd3 PE=1 SV=1	193.17	4	190.39	4	202.57	4	195.377	4
Q60692|PSB6_MOUSE	Psmb6	Proteasome subunit beta type-6 OS=Mus musculus OX=10090 GN=Psmb6 PE=1 SV=3	177.79	4	193.4	4	175.46	4	182.217	4
Q791V5|MTCH2_MOUSE	Mtch2	Mitochondrial carrier homolog 2 OS=Mus musculus OX=10090 GN=Mtch2 PE=1 SV=1	168.24	4	171.28	4	171.26	4	170.26	4
Q91VC9|GHITM_MOUSE	Ghitm	Growth hormone-inducible transmembrane protein OS=Mus musculus OX=10090 GN=Ghitm PE=1 SV=1	129.65	4	149.55	4	148.46	4	142.553	4
Q99M71|EPDR1_MOUSE	Epdr1	Mammalian ependymin-related protein 1 OS=Mus musculus OX=10090 GN=Epdr1 PE=1 SV=1	164.56	4	183.36	4	179.32	4	175.747	4
Q9DCL9|PUR6_MOUSE	Paics	Multifunctional protein ADE2 OS=Mus musculus OX=10090 GN=Paics PE=1 SV=4	144.34	4	167.21	4	164.7	4	158.75	4
Q9R0Q3|TMED2_MOUSE	Tmed2	Transmembrane emp24 domain-containing protein 2 OS=Mus musculus OX=10090 GN=Tmed2 PE=1 SV=1	181.44	4	196.6	4	199.84	4	192.627	4
P61982|1433G_MOUSE	Ywhag	14-3-3 protein gamma OS=Mus musculus OX=10090 GN=Ywhag PE=1 SV=2	152.23	3	165.39	4	167.91	4	161.843	3.66667
Q61555|FBN2_MOUSE	Fbn2	Fibrillin-2 OS=Mus musculus OX=10090 GN=Fbn2 PE=1 SV=2	141.99	3	181.06	4	180.96	4	168.003	3.66667
Q9R1P0|PSA4_MOUSE	Psma4	Proteasome subunit alpha type-4 OS=Mus musculus OX=10090 GN=Psma4 PE=1 SV=1	168.76	3	188.54	4	188.93	4	182.077	3.66667
P01899|HA11_MOUSE	H2-D1	H-2 class I histocompatibility antigen D-B alpha chain OS=Mus musculus OX=10090 GN=H2-D1 PE=1 SV=2	166.97	4	143.22	3	187.33	4	165.84	3.66667
P05622|PGFRB_MOUSE	Pdgfrb	Platelet-derived growth factor receptor beta OS=Mus musculus OX=10090 GN=Pdgfrb PE=1 SV=2	163.94	4	163.74	3	176.06	4	167.913	3.66667
P62315|SMD1_MOUSE	Snrpd1	Small nuclear ribonucleoprotein Sm D1 OS=Mus musculus OX=10090 GN=Snrpd1 PE=1 SV=1	179.99	4	189.79	3	190.95	4	186.91	3.66667
P70195|PSB7_MOUSE	Psmb7	Proteasome subunit beta type-7 OS=Mus musculus OX=10090 GN=Psmb7 PE=1 SV=1	137.98	4	128.7	3	149.8	4	138.827	3.66667
Q8QZY6|TSN14_MOUSE	Tspan14	Tetraspanin-14 OS=Mus musculus OX=10090 GN=Tspan14 PE=1 SV=1	147.77	4	148.5	3	156.8	4	151.023	3.66667
Q9Z2Z6|MCAT_MOUSE	Slc25a20	Mitochondrial carnitine acylcarnitine carrier protein OS=Mus musculus OX=10090 GN=Slc25a20 PE=1 SV=1	133.39	4	145.17	3	118.3	4	132.287	3.66667
D3YX43|VSI10_MOUSE	Vsig10	V-set and immunoglobulin domain-containing protein 10 OS=Mus musculus OX=10090 GN=Vsig10 PE=3 SV=2	136.69	3	147.59	3	155.6	4	146.627	3.33333
O54901|OX2G_MOUSE	Cd200	OX-2 membrane glycoprotein OS=Mus musculus OX=10090 GN=Cd200 PE=1 SV=1	151.45	3	160.72	3	178.88	4	163.683	3.33333
P0DP26|CALM1_MOUSE	Calm1	Calmodulin-1 OS=Mus musculus OX=10090 GN=Calm1 PE=1 SV=1	120.35	3	134.76	3	150.98	4	135.363	3.33333
P0DP27|CALM2_MOUSE	Calm2	Calmodulin-2 OS=Mus musculus OX=10090 GN=Calm2 PE=1 SV=1	120.35	3	134.76	3	150.98	4	135.363	3.33333
P0DP28|CALM3_MOUSE	Calm3	Calmodulin-3 OS=Mus musculus OX=10090 GN=Calm3 PE=1 SV=1	120.35	3	134.76	3	150.98	4	135.363	3.33333
P11031|TCP4_MOUSE	Sub1	Activated RNA polymerase II transcriptional coactivator p15 OS=Mus musculus OX=10090 GN=Sub1 PE=1 SV=3	132.33	3	143.62	3	153.09	4	143.013	3.33333
P14211|CALR_MOUSE	Calr	Calreticulin OS=Mus musculus OX=10090 GN=Calr PE=1 SV=1	122.16	3	116.05	3	145.14	4	127.783	3.33333
P17918|PCNA_MOUSE	Pcna	Proliferating cell nuclear antigen OS=Mus musculus OX=10090 GN=Pcna PE=1 SV=2	168.39	3	177.76	3	189.22	4	178.457	3.33333
P19536|COX5B_MOUSE	Cox5b	Cytochrome c oxidase subunit 5B mitochondrial OS=Mus musculus OX=10090 GN=Cox5b PE=1 SV=1	161.24	3	177.4	3	185.45	4	174.697	3.33333
P35564|CALX_MOUSE	Canx	Calnexin OS=Mus musculus OX=10090 GN=Canx PE=1 SV=1	133.08	3	92.02	3	158.41	4	127.837	3.33333
P51881|ADT2_MOUSE	Slc25a5	ADP ATP translocase 2 OS=Mus musculus OX=10090 GN=Slc25a5 PE=1 SV=3	144.27	3	171.64	3	185.17	4	167.027	3.33333
P62307|RUXF_MOUSE	Snrpf	Small nuclear ribonucleoprotein F OS=Mus musculus OX=10090 GN=Snrpf PE=1 SV=1	154.98	3	167.65	3	175.8	4	166.143	3.33333
P63094|GNAS2_MOUSE	Gnas	Guanine nucleotide-binding protein G(s) subunit alpha isoforms short OS=Mus musculus OX=10090 GN=Gnas PE=1 SV=1	97.14	3	123.69	3	135.16	4	118.663	3.33333
Q61937|NPM_MOUSE	Npm1	Nucleophosmin OS=Mus musculus OX=10090 GN=Npm1 PE=1 SV=1	180.39	3	197.41	3	203.91	4	193.903	3.33333
Q6NVD0|FREM2_MOUSE	Frem2	FRAS1-related extracellular matrix protein 2 OS=Mus musculus OX=10090 GN=Frem2 PE=1 SV=2	105.76	3	119.69	3	165.86	4	130.437	3.33333
Q6R0H7|GNAS1_MOUSE	Gnas	Guanine nucleotide-binding protein G(s) subunit alpha isoforms XLas OS=Mus musculus OX=10090 GN=Gnas PE=1 SV=1	97.14	3	123.69	3	135.16	4	118.663	3.33333
Q8BU14|SEC62_MOUSE	Sec62	Translocation protein SEC62 OS=Mus musculus OX=10090 GN=Sec62 PE=1 SV=1	107.87	3	117.75	3	141.08	4	122.233	3.33333
Q8JZZ7|AGRL2_MOUSE	Adgrl2	Adhesion G protein-coupled receptor L2 OS=Mus musculus OX=10090 GN=Adgrl2 PE=1 SV=3	158.07	3	160.56	3	151.79	4	156.807	3.33333
Q91WS0|CISD1_MOUSE	Cisd1	CDGSH iron-sulfur domain-containing protein 1 OS=Mus musculus OX=10090 GN=Cisd1 PE=1 SV=1	135.41	3	167.69	3	178.49	4	160.53	3.33333
Q925F2|ESAM_MOUSE	Esam	Endothelial cell-selective adhesion molecule OS=Mus musculus OX=10090 GN=Esam PE=1 SV=1	145.51	3	148.12	3	165.69	4	153.107	3.33333
Q9CR62|M2OM_MOUSE	Slc25a11	Mitochondrial 2-oxoglutarate malate carrier protein OS=Mus musculus OX=10090 GN=Slc25a11 PE=1 SV=3	128.96	3	139.8	3	161.97	4	143.577	3.33333
Q9WV54|ASAH1_MOUSE	Asah1	Acid ceramidase OS=Mus musculus OX=10090 GN=Asah1 PE=1 SV=1	126	3	141.75	3	146.76	4	138.17	3.33333
Q7TQA1|IGSF1_MOUSE	Igsf1	Immunoglobulin superfamily member 1 OS=Mus musculus OX=10090 GN=Igsf1 PE=1 SV=1	72.25	2	141.29	3	130.43	4	114.657	3
Q9JLI8|SART3_MOUSE	Sart3	Squamous cell carcinoma antigen recognized by T-cells 3 OS=Mus musculus OX=10090 GN=Sart3 PE=1 SV=1	100.87	2	137.04	3	163.28	4	133.73	3
Q9Z0X1|AIFM1_MOUSE	Aifm1	Apoptosis-inducing factor 1 mitochondrial OS=Mus musculus OX=10090 GN=Aifm1 PE=1 SV=1	104.91	2	161.61	3	141.67	4	136.063	3
P06801|MAOX_MOUSE	Me1	NADP-dependent malic enzyme OS=Mus musculus OX=10090 GN=Me1 PE=1 SV=2	64.4	1	147.9	3	136.99	4	116.43	2.66667
P62908|RS3_MOUSE	Rps3	40S ribosomal protein S3 OS=Mus musculus OX=10090 GN=Rps3 PE=1 SV=1	45.44	1	116.9	3	156.24	4	106.193	2.66667
Q9CZ52|ANTR1_MOUSE	Antxr1	Anthrax toxin receptor 1 OS=Mus musculus OX=10090 GN=Antxr1 PE=1 SV=2	141.21	4	122.42	2	168.56	4	144.063	3.33333
Q3TYS2|CYBC1_MOUSE	Cybc1	Cytochrome b-245 chaperone 1 OS=Mus musculus OX=10090 GN=Cybc1 PE=1 SV=2	123.45	3	122.98	2	152.4	4	132.943	3
Q8BFR4|GNS_MOUSE	Gns	N-acetylglucosamine-6-sulfatase OS=Mus musculus OX=10090 GN=Gns PE=1 SV=1	139.52	3	148.53	2	149.57	4	145.873	3
O89001|CBPD_MOUSE	Cpd	Carboxypeptidase D OS=Mus musculus OX=10090 GN=Cpd PE=1 SV=2	101.36	2	99.05	2	132.65	4	111.02	2.66667
P10649|GSTM1_MOUSE	Gstm1	Glutathione S-transferase Mu 1 OS=Mus musculus OX=10090 GN=Gstm1 PE=1 SV=2	116.92	2	127.01	2	182.79	4	142.24	2.66667
P15626|GSTM2_MOUSE	Gstm2	Glutathione S-transferase Mu 2 OS=Mus musculus OX=10090 GN=Gstm2 PE=1 SV=2	119.2	2	118.88	2	205.09	4	147.723	2.66667
Q61598|GDIB_MOUSE	Gdi2	Rab GDP dissociation inhibitor beta OS=Mus musculus OX=10090 GN=Gdi2 PE=1 SV=1	123.45	2	172.91	2	163.45	4	153.27	2.66667
Q6IFX2|K1C42_MOUSE	Krt42	Keratin type I cytoskeletal 42 OS=Mus musculus OX=10090 GN=Krt42 PE=1 SV=1	111.88	2	180.04	2	209.23	4	167.05	2.66667
Q80YF6|UPK3B_MOUSE	Upk3b	Uroplakin-3b OS=Mus musculus OX=10090 GN=Upk3b PE=1 SV=1	97.46	2	83.94	2	138.39	4	106.597	2.66667
Q8BH24|TM9S4_MOUSE	Tm9sf4	Transmembrane 9 superfamily member 4 OS=Mus musculus OX=10090 GN=Tm9sf4 PE=1 SV=1	122.58	2	128.91	2	177.59	4	143.027	2.66667
Q9CZN7|GLYM_MOUSE	Shmt2	Serine hydroxymethyltransferase mitochondrial OS=Mus musculus OX=10090 GN=Shmt2 PE=1 SV=1	105.19	2	91.87	2	145.05	4	114.037	2.66667
P63038|CH60_MOUSE	Hspd1	60 kDa heat shock protein mitochondrial OS=Mus musculus OX=10090 GN=Hspd1 PE=1 SV=1	84.96	1	114.33	2	171.26	4	123.517	2.33333
Q8BLN5|ERG7_MOUSE	Lss	Lanosterol synthase OS=Mus musculus OX=10090 GN=Lss PE=1 SV=2	59.38	1	84.91	2	149.84	4	98.0433	2.33333
P11679|K2C8_MOUSE	Krt8	Keratin type II cytoskeletal 8 OS=Mus musculus OX=10090 GN=Krt8 PE=1 SV=4	125.98	2	120.05	1	201.69	4	149.24	2.33333
Q9D8N0|EF1G_MOUSE	Eef1g	Elongation factor 1-gamma OS=Mus musculus OX=10090 GN=Eef1g PE=1 SV=3	109.69	2	80.22	1	144.2	4	111.37	2.33333
Q9Z204|HNRPC_MOUSE	Hnrnpc	Heterogeneous nuclear ribonucleoproteins C1 C2 OS=Mus musculus OX=10090 GN=Hnrnpc PE=1 SV=1	42.3	1	50.47	1	170	4	87.59	2
Q60634|FLOT2_MOUSE	Flot2	Flotillin-2 OS=Mus musculus OX=10090 GN=Flot2 PE=1 SV=2	171.23	5	196.56	7	159.1	3	175.63	5
P42208|SEPT2_MOUSE	Septin2	Septin-2 OS=Mus musculus OX=10090 GN=Septin2 PE=1 SV=2	164.41	6	150.93	5	103.6	3	139.647	4.66667
P19137|LAMA1_MOUSE	Lama1	Laminin subunit alpha-1 OS=Mus musculus OX=10090 GN=Lama1 PE=1 SV=2	124.02	4	161.72	5	140.51	3	142.083	4
P97333|NRP1_MOUSE	Nrp1	Neuropilin-1 OS=Mus musculus OX=10090 GN=Nrp1 PE=1 SV=2	155.73	4	188.12	5	169.54	3	171.13	4
Q61035|HARS1_MOUSE	Hars1	Histidine--tRNA ligase cytoplasmic OS=Mus musculus OX=10090 GN=Hars1 PE=1 SV=2	118.73	4	132.38	5	117.82	3	122.977	4
Q9JL56|GDE1_MOUSE	Gde1	Glycerophosphodiester phosphodiesterase 1 OS=Mus musculus OX=10090 GN=Gde1 PE=1 SV=1	131.93	4	167.8	5	129.17	3	142.967	4
Q80VQ0|AL3B1_MOUSE	Aldh3b1	Aldehyde dehydrogenase family 3 member B1 OS=Mus musculus OX=10090 GN=Aldh3b1 PE=1 SV=1	141.09	3	170.83	5	145.72	3	152.547	3.66667
P02535|K1C10_MOUSE	Krt10	Keratin type I cytoskeletal 10 OS=Mus musculus OX=10090 GN=Krt10 PE=1 SV=3	178.93	5	196.45	4	175.1	3	183.493	4
Q9CQJ8|NDUB9_MOUSE	Ndufb9	NADH dehydrogenase [ubiquinone] 1 beta subcomplex subunit 9 OS=Mus musculus OX=10090 GN=Ndufb9 PE=1 SV=3	151.14	5	169.68	4	134.12	3	151.647	4
O08807|PRDX4_MOUSE	Prdx4	Peroxiredoxin-4 OS=Mus musculus OX=10090 GN=Prdx4 PE=1 SV=1	199.53	4	214.6	4	198.19	3	204.107	3.66667
O55135|IF6_MOUSE	Eif6	Eukaryotic translation initiation factor 6 OS=Mus musculus OX=10090 GN=Eif6 PE=1 SV=2	172.28	4	168.7	4	151.06	3	164.013	3.66667
P08228|SODC_MOUSE	Sod1	Superoxide dismutase [Cu-Zn] OS=Mus musculus OX=10090 GN=Sod1 PE=1 SV=2	176.71	4	179.8	4	160.92	3	172.477	3.66667
P32507|NECT2_MOUSE	Nectin2	Nectin-2 OS=Mus musculus OX=10090 GN=Nectin2 PE=1 SV=2	182.97	4	193.91	4	174.19	3	183.69	3.66667
P35700|PRDX1_MOUSE	Prdx1	Peroxiredoxin-1 OS=Mus musculus OX=10090 GN=Prdx1 PE=1 SV=1	158.53	4	173.87	4	149.58	3	160.66	3.66667
P61327|MGN_MOUSE	Magoh	Protein mago nashi homolog OS=Mus musculus OX=10090 GN=Magoh PE=2 SV=1	131.84	4	148.17	4	145.7	3	141.903	3.66667
Q01279|EGFR_MOUSE	Egfr	Epidermal growth factor receptor OS=Mus musculus OX=10090 GN=Egfr PE=1 SV=1	122.67	4	134	4	114.98	3	123.883	3.66667
Q62348|TSN_MOUSE	Tsn	Translin OS=Mus musculus OX=10090 GN=Tsn PE=1 SV=1	138.99	4	141.27	4	113.15	3	131.137	3.66667
Q6ZQI3|MLEC_MOUSE	Mlec	Malectin OS=Mus musculus OX=10090 GN=Mlec PE=1 SV=2	173.56	4	185.33	4	153.41	3	170.767	3.66667
Q91VU0|FAM3C_MOUSE	Fam3c	Protein FAM3C OS=Mus musculus OX=10090 GN=Fam3c PE=1 SV=1	147.48	4	150.35	4	145.79	3	147.873	3.66667
Q922Q1|MARC2_MOUSE	Mtarc2	Mitochondrial amidoxime reducing component 2 OS=Mus musculus OX=10090 GN=Mtarc2 PE=1 SV=1	117.28	4	147.54	4	104.59	3	123.137	3.66667
Q9CQL1|MGN2_MOUSE	Magohb	Protein mago nashi homolog 2 OS=Mus musculus OX=10090 GN=Magohb PE=2 SV=1	131.84	4	148.17	4	145.7	3	141.903	3.66667
Q9CRG1|TM7S3_MOUSE	Tm7sf3	Transmembrane 7 superfamily member 3 OS=Mus musculus OX=10090 GN=Tm7sf3 PE=2 SV=2	127.06	4	140.04	4	103.14	3	123.413	3.66667
O08749|DLDH_MOUSE	Dld	Dihydrolipoyl dehydrogenase mitochondrial OS=Mus musculus OX=10090 GN=Dld PE=1 SV=2	137.88	3	177.62	4	137.02	3	150.84	3.33333
P08122|CO4A2_MOUSE	Col4a2	Collagen alpha-2(IV) chain OS=Mus musculus OX=10090 GN=Col4a2 PE=1 SV=4	119.08	3	146.35	4	133.72	3	133.05	3.33333
Q03145|EPHA2_MOUSE	Epha2	Ephrin type-A receptor 2 OS=Mus musculus OX=10090 GN=Epha2 PE=1 SV=3	136.33	3	170.06	4	144.22	3	150.203	3.33333
Q6PDN3|MYLK_MOUSE	Mylk	Myosin light chain kinase smooth muscle OS=Mus musculus OX=10090 GN=Mylk PE=1 SV=3	131.71	3	134.95	4	116.8	3	127.82	3.33333
Q91ZJ5|UGPA_MOUSE	Ugp2	UTP--glucose-1-phosphate uridylyltransferase OS=Mus musculus OX=10090 GN=Ugp2 PE=1 SV=3	143.99	3	164.53	4	144.84	3	151.12	3.33333
Q9D0T1|NH2L1_MOUSE	Snu13	NHP2-like protein 1 OS=Mus musculus OX=10090 GN=Snu13 PE=1 SV=4	122.56	3	181.11	4	121.65	3	141.773	3.33333
Q61543|GSLG1_MOUSE	Glg1	Golgi apparatus protein 1 OS=Mus musculus OX=10090 GN=Glg1 PE=1 SV=1	106.15	2	157.68	4	112.36	3	125.397	3
Q8R420|ABCA3_MOUSE	Abca3	ATP-binding cassette sub-family A member 3 OS=Mus musculus OX=10090 GN=Abca3 PE=1 SV=3	127.04	4	140.63	3	111.25	3	126.307	3.33333
G5E829|AT2B1_MOUSE	Atp2b1	Plasma membrane calcium-transporting ATPase 1 OS=Mus musculus OX=10090 GN=Atp2b1 PE=1 SV=1	204.13	3	225.74	3	233.65	3	221.173	3
O08848|RO60_MOUSE	RO60	60 kDa SS-A Ro ribonucleoprotein OS=Mus musculus OX=10090 GN=RO60 PE=1 SV=1	132.84	3	132.95	3	122.6	3	129.463	3
O35405|PLD3_MOUSE	Pld3	5'-3' exonuclease PLD3 OS=Mus musculus OX=10090 GN=Pld3 PE=1 SV=1	107.57	3	108.24	3	104.29	3	106.7	3
P02088|HBB1_MOUSE	Hbb-b1	Hemoglobin subunit beta-1 OS=Mus musculus OX=10090 GN=Hbb-b1 PE=1 SV=2	119.43	3	128.1	3	120.12	3	122.55	3
P02089|HBB2_MOUSE	Hbb-b2	Hemoglobin subunit beta-2 OS=Mus musculus OX=10090 GN=Hbb-b2 PE=1 SV=2	119.43	3	128.1	3	120.12	3	122.55	3
P08752|GNAI2_MOUSE	Gnai2	Guanine nucleotide-binding protein G(i) subunit alpha-2 OS=Mus musculus OX=10090 GN=Gnai2 PE=1 SV=5	101.13	3	138.03	3	127.61	3	122.257	3
P0CG49|UBB_MOUSE	Ubb	Polyubiquitin-B OS=Mus musculus OX=10090 GN=Ubb PE=2 SV=1	154.94	3	175.1	3	163.65	3	164.563	3
P0CG50|UBC_MOUSE	Ubc	Polyubiquitin-C OS=Mus musculus OX=10090 GN=Ubc PE=1 SV=2	154.94	3	175.1	3	163.65	3	164.563	3
P24547|IMDH2_MOUSE	Impdh2	Inosine-5'-monophosphate dehydrogenase 2 OS=Mus musculus OX=10090 GN=Impdh2 PE=1 SV=2	124.84	3	130.11	3	144.31	3	133.087	3
P26350|PTMA_MOUSE	Ptma	Prothymosin alpha OS=Mus musculus OX=10090 GN=Ptma PE=1 SV=2	128.76	3	139.26	3	151.08	3	139.7	3
P50427|STS_MOUSE	Sts	Steryl-sulfatase OS=Mus musculus OX=10090 GN=Sts PE=1 SV=1	117.89	3	130.77	3	118.51	3	122.39	3
P61804|DAD1_MOUSE	Dad1	Dolichyl-diphosphooligosaccharide--protein glycosyltransferase subunit DAD1 OS=Mus musculus OX=10090 GN=Dad1 PE=1 SV=3	140.94	3	150.69	3	153.21	3	148.28	3
P62305|RUXE_MOUSE	Snrpe	Small nuclear ribonucleoprotein E OS=Mus musculus OX=10090 GN=Snrpe PE=1 SV=1	147.12	3	155.92	3	157.24	3	153.427	3
P62874|GBB1_MOUSE	Gnb1	Guanine nucleotide-binding protein G(I) G(S) G(T) subunit beta-1 OS=Mus musculus OX=10090 GN=Gnb1 PE=1 SV=3	180.55	3	190.36	3	208.81	3	193.24	3
P62983|RS27A_MOUSE	Rps27a	Ubiquitin-40S ribosomal protein S27a OS=Mus musculus OX=10090 GN=Rps27a PE=1 SV=2	154.94	3	175.1	3	163.65	3	164.563	3
P62984|RL40_MOUSE	Uba52	Ubiquitin-60S ribosomal protein L40 OS=Mus musculus OX=10090 GN=Uba52 PE=1 SV=2	154.94	3	175.1	3	163.65	3	164.563	3
P67871|CSK2B_MOUSE	Csnk2b	Casein kinase II subunit beta OS=Mus musculus OX=10090 GN=Csnk2b PE=1 SV=1	122.87	3	137.67	3	123.15	3	127.897	3
P97760|RPB3_MOUSE	Polr2c	DNA-directed RNA polymerase II subunit RPB3 OS=Mus musculus OX=10090 GN=Polr2c PE=1 SV=2	121.84	3	140.94	3	142.55	3	135.11	3
Q61171|PRDX2_MOUSE	Prdx2	Peroxiredoxin-2 OS=Mus musculus OX=10090 GN=Prdx2 PE=1 SV=3	115.61	3	146.93	3	139.1	3	133.88	3
Q61735|CD47_MOUSE	Cd47	Leukocyte surface antigen CD47 OS=Mus musculus OX=10090 GN=Cd47 PE=1 SV=2	161.66	3	178.6	3	175.66	3	171.973	3
Q61830|MRC1_MOUSE	Mrc1	Macrophage mannose receptor 1 OS=Mus musculus OX=10090 GN=Mrc1 PE=1 SV=2	131.19	3	150.64	3	114.1	3	131.977	3
Q64433|CH10_MOUSE	Hspe1	10 kDa heat shock protein mitochondrial OS=Mus musculus OX=10090 GN=Hspe1 PE=1 SV=2	129.99	3	136.58	3	129.74	3	132.103	3
Q6PIC6|AT1A3_MOUSE	Atp1a3	Sodium potassium-transporting ATPase subunit alpha-3 OS=Mus musculus OX=10090 GN=Atp1a3 PE=1 SV=1	251.12	3	283.32	3	275.58	3	270.007	3
Q6Q477|AT2B4_MOUSE	Atp2b4	Plasma membrane calcium-transporting ATPase 4 OS=Mus musculus OX=10090 GN=Atp2b4 PE=1 SV=1	245.76	3	280.04	3	272.73	3	266.177	3
Q80WQ6|RHDF2_MOUSE	Rhbdf2	Inactive rhomboid protein 2 OS=Mus musculus OX=10090 GN=Rhbdf2 PE=1 SV=1	117.6	3	133.49	3	125.3	3	125.463	3
Q8BWH0|S38A7_MOUSE	Slc38a7	Putative sodium-coupled neutral amino acid transporter 7 OS=Mus musculus OX=10090 GN=Slc38a7 PE=1 SV=1	85.76	3	104.18	3	100.99	3	96.9767	3
Q8R3G9|TSN8_MOUSE	Tspan8	Tetraspanin-8 OS=Mus musculus OX=10090 GN=Tspan8 PE=1 SV=1	129.24	3	129.97	3	135.24	3	131.483	3
Q8VEK0|CC50A_MOUSE	Tmem30a	Cell cycle control protein 50A OS=Mus musculus OX=10090 GN=Tmem30a PE=1 SV=1	133.3	3	152.3	3	131.84	3	139.147	3
Q99KC8|VMA5A_MOUSE	Vwa5a	von Willebrand factor A domain-containing protein 5A OS=Mus musculus OX=10090 GN=Vwa5a PE=1 SV=2	120.01	3	129.92	3	150.17	3	133.367	3
Q99PT1|GDIR1_MOUSE	Arhgdia	Rho GDP-dissociation inhibitor 1 OS=Mus musculus OX=10090 GN=Arhgdia PE=1 SV=3	143.43	3	154.96	3	144.45	3	147.613	3
Q9CQB5|CISD2_MOUSE	Cisd2	CDGSH iron-sulfur domain-containing protein 2 OS=Mus musculus OX=10090 GN=Cisd2 PE=1 SV=1	158.76	3	181.17	3	157.45	3	165.793	3
Q9CRY7|GDPD1_MOUSE	Gdpd1	Lysophospholipase D GDPD1 OS=Mus musculus OX=10090 GN=Gdpd1 PE=1 SV=1	151.03	3	150.03	3	165.72	3	155.593	3
Q9CYL5|GAPR1_MOUSE	Glipr2	Golgi-associated plant pathogenesis-related protein 1 OS=Mus musculus OX=10090 GN=Glipr2 PE=1 SV=3	146.92	3	157.98	3	146.05	3	150.317	3
Q9D6J5|NDUB8_MOUSE	Ndufb8	NADH dehydrogenase [ubiquinone] 1 beta subcomplex subunit 8 mitochondrial OS=Mus musculus OX=10090 GN=Ndufb8 PE=1 SV=1	139.18	3	150.99	3	123.61	3	137.927	3
Q9D8B7|JAM3_MOUSE	Jam3	Junctional adhesion molecule C OS=Mus musculus OX=10090 GN=Jam3 PE=1 SV=2	143.9	3	158.01	3	173.9	3	158.603	3
Q9DAS9|GBG12_MOUSE	Gng12	Guanine nucleotide-binding protein G(I) G(S) G(O) subunit gamma-12 OS=Mus musculus OX=10090 GN=Gng12 PE=1 SV=3	116.54	3	125.91	3	125.24	3	122.563	3
Q9DCS9|NDUBA_MOUSE	Ndufb10	NADH dehydrogenase [ubiquinone] 1 beta subcomplex subunit 10 OS=Mus musculus OX=10090 GN=Ndufb10 PE=1 SV=3	160.74	3	183.51	3	157.49	3	167.247	3
Q9JL18|BACE2_MOUSE	Bace2	Beta-secretase 2 OS=Mus musculus OX=10090 GN=Bace2 PE=1 SV=1	132.49	3	139.92	3	129.12	3	133.843	3
Q9QZE5|COPG1_MOUSE	Copg1	Coatomer subunit gamma-1 OS=Mus musculus OX=10090 GN=Copg1 PE=1 SV=1	118.43	3	145.33	3	154.65	3	139.47	3
Q9WU60|ATRN_MOUSE	Atrn	Attractin OS=Mus musculus OX=10090 GN=Atrn PE=1 SV=3	140	3	149.23	3	131.47	3	140.233	3
Q9Z1M0|P2RX7_MOUSE	P2rx7	P2X purinoceptor 7 OS=Mus musculus OX=10090 GN=P2rx7 PE=1 SV=2	120.01	3	141.04	3	139.19	3	133.413	3
F7BWT7|TSN15_MOUSE	Tspan15	Tetraspanin-15 OS=Mus musculus OX=10090 GN=Tspan15 PE=1 SV=2	91.02	2	106.34	3	131.71	3	109.69	2.66667
O55022|PGRC1_MOUSE	Pgrmc1	Membrane-associated progesterone receptor component 1 OS=Mus musculus OX=10090 GN=Pgrmc1 PE=1 SV=4	110.5	2	139.41	3	156.75	3	135.553	2.66667
O70404|VAMP8_MOUSE	Vamp8	Vesicle-associated membrane protein 8 OS=Mus musculus OX=10090 GN=Vamp8 PE=1 SV=1	103.75	2	130.41	3	127.29	3	120.483	2.66667
P16125|LDHB_MOUSE	Ldhb	L-lactate dehydrogenase B chain OS=Mus musculus OX=10090 GN=Ldhb PE=1 SV=2	136.95	2	188.34	3	151.34	3	158.877	2.66667
P20352|TF_MOUSE	F3	Tissue factor OS=Mus musculus OX=10090 GN=F3 PE=1 SV=2	70.46	2	99.38	3	110.39	3	93.41	2.66667
P21995|EMB_MOUSE	Emb	Embigin OS=Mus musculus OX=10090 GN=Emb PE=1 SV=2	116.69	2	141.79	3	144.16	3	134.213	2.66667
P47757|CAPZB_MOUSE	Capzb	F-actin-capping protein subunit beta OS=Mus musculus OX=10090 GN=Capzb PE=1 SV=3	96.27	2	118.93	3	125.41	3	113.537	2.66667
P50396|GDIA_MOUSE	Gdi1	Rab GDP dissociation inhibitor alpha OS=Mus musculus OX=10090 GN=Gdi1 PE=1 SV=3	95.84	2	142.43	3	125.95	3	121.407	2.66667
P61205|ARF3_MOUSE	Arf3	ADP-ribosylation factor 3 OS=Mus musculus OX=10090 GN=Arf3 PE=2 SV=2	129.5	2	146.28	3	137.37	3	137.717	2.66667
P84078|ARF1_MOUSE	Arf1	ADP-ribosylation factor 1 OS=Mus musculus OX=10090 GN=Arf1 PE=1 SV=2	129.5	2	146.28	3	137.37	3	137.717	2.66667
Q8BSL7|ARF2_MOUSE	Arf2	ADP-ribosylation factor 2 OS=Mus musculus OX=10090 GN=Arf2 PE=1 SV=2	129.5	2	146.28	3	137.37	3	137.717	2.66667
Q9JIZ9|PLS3_MOUSE	Plscr3	Phospholipid scramblase 3 OS=Mus musculus OX=10090 GN=Plscr3 PE=1 SV=1	90.91	2	112	3	101.63	3	101.513	2.66667
P61793|LPAR1_MOUSE	Lpar1	Lysophosphatidic acid receptor 1 OS=Mus musculus OX=10090 GN=Lpar1 PE=1 SV=1	57.06	1	115.83	3	134.12	3	102.337	2.33333
P01887|B2MG_MOUSE	B2m	Beta-2-microglobulin OS=Mus musculus OX=10090 GN=B2m PE=1 SV=2	120.62	3	99.33	2	134.21	3	118.053	2.66667
P06151|LDHA_MOUSE	Ldha	L-lactate dehydrogenase A chain OS=Mus musculus OX=10090 GN=Ldha PE=1 SV=3	131.19	3	122.97	2	150.55	3	134.903	2.66667
P07901|HS90A_MOUSE	Hsp90aa1	Heat shock protein HSP 90-alpha OS=Mus musculus OX=10090 GN=Hsp90aa1 PE=1 SV=4	184.44	3	155.07	2	240.23	3	193.247	2.66667
P12787|COX5A_MOUSE	Cox5a	Cytochrome c oxidase subunit 5A mitochondrial OS=Mus musculus OX=10090 GN=Cox5a PE=1 SV=2	147.25	3	148.8	2	156.34	3	150.797	2.66667
P46978|STT3A_MOUSE	Stt3a	Dolichyl-diphosphooligosaccharide--protein glycosyltransferase subunit STT3A OS=Mus musculus OX=10090 GN=Stt3a PE=1 SV=1	102.54	3	100.51	2	89.64	3	97.5633	2.66667
P51912|AAAT_MOUSE	Slc1a5	Neutral amino acid transporter B(0) OS=Mus musculus OX=10090 GN=Slc1a5 PE=1 SV=2	107.55	3	94.84	2	122.29	3	108.227	2.66667
Q8BXZ1|TMX3_MOUSE	Tmx3	Protein disulfide-isomerase TMX3 OS=Mus musculus OX=10090 GN=Tmx3 PE=1 SV=2	136.2	3	117.71	2	135.98	3	129.963	2.66667
Q8CIF6|SIDT2_MOUSE	Sidt2	SID1 transmembrane family member 2 OS=Mus musculus OX=10090 GN=Sidt2 PE=1 SV=1	140.37	3	134.18	2	149.93	3	141.493	2.66667
Q91ZD4|VANG2_MOUSE	Vangl2	Vang-like protein 2 OS=Mus musculus OX=10090 GN=Vangl2 PE=1 SV=3	107.64	3	109.57	2	121.28	3	112.83	2.66667
Q9CQ56|USE1_MOUSE	Use1	Vesicle transport protein USE1 OS=Mus musculus OX=10090 GN=Use1 PE=1 SV=1	119.03	3	94.55	2	132.24	3	115.273	2.66667
Q9CYR0|SSBP_MOUSE	Ssbp1	Single-stranded DNA-binding protein mitochondrial OS=Mus musculus OX=10090 GN=Ssbp1 PE=1 SV=1	153.74	3	142.9	2	167.42	3	154.687	2.66667
P10853|H2B1F_MOUSE	H2bc7	Histone H2B type 1-F J L OS=Mus musculus OX=10090 GN=H2bc7 PE=1 SV=2	91.17	2	90.86	2	122.5	3	101.51	2.33333
P10854|H2B1M_MOUSE	H2bc14	Histone H2B type 1-M OS=Mus musculus OX=10090 GN=H2bc14 PE=1 SV=2	91.17	2	90.86	2	122.5	3	101.51	2.33333
P11881|ITPR1_MOUSE	Itpr1	Inositol 1 4 5-trisphosphate receptor type 1 OS=Mus musculus OX=10090 GN=Itpr1 PE=1 SV=2	92.3	2	97.77	2	125.89	3	105.32	2.33333
P21447|MDR1A_MOUSE	Abcb1a	ATP-dependent translocase ABCB1 OS=Mus musculus OX=10090 GN=Abcb1a PE=1 SV=3	118.61	2	123.04	2	119.56	3	120.403	2.33333
P39061|COIA1_MOUSE	Col18a1	Collagen alpha-1(XVIII) chain OS=Mus musculus OX=10090 GN=Col18a1 PE=1 SV=4	108.46	2	121.06	2	133.4	3	120.973	2.33333
P49817|CAV1_MOUSE	Cav1	Caveolin-1 OS=Mus musculus OX=10090 GN=Cav1 PE=1 SV=1	100.5	2	111.02	2	135.84	3	115.787	2.33333
P50446|K2C6A_MOUSE	Krt6a	Keratin type II cytoskeletal 6A OS=Mus musculus OX=10090 GN=Krt6a PE=1 SV=3	148.36	2	186.7	2	205.24	3	180.1	2.33333
P60882|MEGF8_MOUSE	Megf8	Multiple epidermal growth factor-like domains protein 8 OS=Mus musculus OX=10090 GN=Megf8 PE=1 SV=2	98.44	2	106.58	2	137.14	3	114.053	2.33333
Q01768|NDKB_MOUSE	Nme2	Nucleoside diphosphate kinase B OS=Mus musculus OX=10090 GN=Nme2 PE=1 SV=1	160.09	2	161.44	2	198.04	3	173.19	2.33333
Q0VBD0|ITB8_MOUSE	Itgb8	Integrin beta-8 OS=Mus musculus OX=10090 GN=Itgb8 PE=1 SV=1	119.31	2	130.92	2	143.38	3	131.203	2.33333
Q60994|ADIPO_MOUSE	Adipoq	Adiponectin OS=Mus musculus OX=10090 GN=Adipoq PE=1 SV=2	88.61	2	103.51	2	120.69	3	104.27	2.33333
Q61009|SCRB1_MOUSE	Scarb1	Scavenger receptor class B member 1 OS=Mus musculus OX=10090 GN=Scarb1 PE=1 SV=1	97.4	2	107.06	2	132.23	3	112.23	2.33333
Q62376|RU17_MOUSE	Snrnp70	U1 small nuclear ribonucleoprotein 70 kDa OS=Mus musculus OX=10090 GN=Snrnp70 PE=1 SV=2	92.9	2	100.84	2	92.46	3	95.4	2.33333
Q64475|H2B1B_MOUSE	H2bc3	Histone H2B type 1-B OS=Mus musculus OX=10090 GN=Hist1h2bb PE=1 SV=3	91.17	2	90.86	2	122.5	3	101.51	2.33333
Q64478|H2B1H_MOUSE	H2bc9	Histone H2B type 1-H OS=Mus musculus OX=10090 GN=Hist1h2bh PE=1 SV=3	91.17	2	90.86	2	122.5	3	101.51	2.33333
Q64525|H2B2B_MOUSE	Hist2h2bb	Histone H2B type 2-B OS=Mus musculus OX=10090 GN=Hist2h2bb PE=1 SV=3	91.17	2	90.86	2	122.5	3	101.51	2.33333
Q6PHZ2|KCC2D_MOUSE	Camk2d	Calcium calmodulin-dependent protein kinase type II subunit delta OS=Mus musculus OX=10090 GN=Camk2d PE=1 SV=1	92.45	2	102.9	2	124.82	3	106.723	2.33333
Q6ZWY9|H2B1C_MOUSE	H2bc4	Histone H2B type 1-C E G OS=Mus musculus OX=10090 GN=H2bc4 PE=1 SV=3	91.17	2	90.86	2	122.5	3	101.51	2.33333
Q80TS3|AGRL3_MOUSE	Adgrl3	Adhesion G protein-coupled receptor L3 OS=Mus musculus OX=10090 GN=Adgrl3 PE=1 SV=3	113.74	2	124.4	2	120.49	3	119.543	2.33333
Q80XI4|PI42B_MOUSE	Pip4k2b	Phosphatidylinositol 5-phosphate 4-kinase type-2 beta OS=Mus musculus OX=10090 GN=Pip4k2b PE=1 SV=1	98.63	2	106.01	2	149.79	3	118.143	2.33333
Q8CGP1|H2B1K_MOUSE	H2bc12	Histone H2B type 1-K OS=Mus musculus OX=10090 GN=H2bc12 PE=1 SV=3	91.17	2	90.86	2	122.5	3	101.51	2.33333
Q8CGP2|H2B1P_MOUSE	Hist1h2bp	Histone H2B type 1-P OS=Mus musculus OX=10090 GN=Hist1h2bp PE=1 SV=3	91.17	2	90.86	2	122.5	3	101.51	2.33333
Q8K0C4|CP51A_MOUSE	Cyp51a1	Lanosterol 14-alpha demethylase OS=Mus musculus OX=10090 GN=Cyp51a1 PE=1 SV=1	90.98	2	103.4	2	141.99	3	112.123	2.33333
Q8VDI9|ALG9_MOUSE	Alg9	Alpha-1 2-mannosyltransferase ALG9 OS=Mus musculus OX=10090 GN=Alg9 PE=2 SV=1	99.03	2	101.88	2	117.1	3	106.003	2.33333
Q8VE98|CD276_MOUSE	Cd276	CD276 antigen OS=Mus musculus OX=10090 GN=Cd276 PE=1 SV=1	100.9	2	119.09	2	117.07	3	112.353	2.33333
Q91W53|GOGA7_MOUSE	Golga7	Golgin subfamily A member 7 OS=Mus musculus OX=10090 GN=Golga7 PE=1 SV=1	101.28	2	108.55	2	110.84	3	106.89	2.33333
Q9CYN2|SPCS2_MOUSE	Spcs2	Signal peptidase complex subunit 2 OS=Mus musculus OX=10090 GN=Spcs2 PE=1 SV=1	108.78	2	113.59	2	140.22	3	120.863	2.33333
Q9DB73|NB5R1_MOUSE	Cyb5r1	NADH-cytochrome b5 reductase 1 OS=Mus musculus OX=10090 GN=Cyb5r1 PE=1 SV=1	103.74	2	120.18	2	127.55	3	117.157	2.33333
Q9WVC3|CAV2_MOUSE	Cav2	Caveolin-2 OS=Mus musculus OX=10090 GN=Cav2 PE=1 SV=1	126.54	2	137.48	2	138.83	3	134.283	2.33333
Q9Z127|LAT1_MOUSE	Slc7a5	Large neutral amino acids transporter small subunit 1 OS=Mus musculus OX=10090 GN=Slc7a5 PE=1 SV=2	115.68	2	116.46	2	172.38	3	134.84	2.33333
O35129|PHB2_MOUSE	Phb2	Prohibitin-2 OS=Mus musculus OX=10090 GN=Phb2 PE=1 SV=1	78.23	1	123.97	2	117.47	3	106.557	2
O70325|GPX4_MOUSE	Gpx4	Phospholipid hydroperoxide glutathione peroxidase OS=Mus musculus OX=10090 GN=Gpx4 PE=1 SV=4	86.32	1	110.59	2	137.24	3	111.383	2
P62242|RS8_MOUSE	Rps8	40S ribosomal protein S8 OS=Mus musculus OX=10090 GN=Rps8 PE=1 SV=2	58.35	1	114.56	2	163.5	3	112.137	2
P97797|SHPS1_MOUSE	Shps1	Tyrosine-protein phosphatase non-receptor type substrate 1 OS=Mus musculus OX=10090 GN=Sirpa PE=1 SV=2	81.55	1	116.41	2	117.28	3	105.08	2
Q07797|LG3BP_MOUSE	Lgals3bp	Galectin-3-binding protein OS=Mus musculus OX=10090 GN=Lgals3bp PE=1 SV=1	70.02	1	93.24	2	126.08	3	96.4467	2
Q3TCN2|PLBL2_MOUSE	Plbd2	Putative phospholipase B-like 2 OS=Mus musculus OX=10090 GN=Plbd2 PE=1 SV=2	66.36	1	86.31	2	123.18	3	91.95	2
Q8CFI7|RPB2_MOUSE	Polr2b	DNA-directed RNA polymerase II subunit RPB2 OS=Mus musculus OX=10090 GN=Polr2b PE=1 SV=2	52.65	1	82.79	2	109.84	3	81.76	2
Q9Z2K1|K1C16_MOUSE	Krt16	Keratin type I cytoskeletal 16 OS=Mus musculus OX=10090 GN=Krt16 PE=1 SV=3	105.23	1	143.14	2	164.75	3	137.707	2
Q9DCD0|6PGD_MOUSE	Pgd	6-phosphogluconate dehydrogenase decarboxylating OS=Mus musculus OX=10090 GN=Pgd PE=1 SV=3	148.02	3	78.88	1	149.88	3	125.593	2.33333
P01867|IGG2B_MOUSE	Ighg2b	Ig gamma-2B chain C region OS=Mus musculus OX=10090 GN=Igh-3 PE=1 SV=3	97.53	2	86.81	1	153.47	3	112.603	2
P46471|PRS7_MOUSE	Psmc2	26S proteasome regulatory subunit 7 OS=Mus musculus OX=10090 GN=Psmc2 PE=1 SV=5	81.79	2	63.86	1	147.56	3	97.7367	2
P53811|PIPNB_MOUSE	Pitpnb	Phosphatidylinositol transfer protein beta isoform OS=Mus musculus OX=10090 GN=Pitpnb PE=1 SV=2	83.59	2	72.94	1	122.09	3	92.8733	2
O35685|NUDC_MOUSE	Nudc	Nuclear migration protein nudC OS=Mus musculus OX=10090 GN=Nudc PE=1 SV=1	66.56	1	83.14	1	131.26	3	93.6533	1.66667
P25444|RS2_MOUSE	Rps2	40S ribosomal protein S2 OS=Mus musculus OX=10090 GN=Rps2 PE=1 SV=3	51.09	1	42.75	1	125.77	3	73.2033	1.66667
P28656|NP1L1_MOUSE	Nap1l1	Nucleosome assembly protein 1-like 1 OS=Mus musculus OX=10090 GN=Nap1l1 PE=1 SV=2	59.68	1	67.69	1	125.14	3	84.17	1.66667
P50429|ARSB_MOUSE	Arsb	Arylsulfatase B OS=Mus musculus OX=10090 GN=Arsb PE=1 SV=3	54.16	1	68.64	1	138.27	3	87.0233	1.66667
P56528|CD38_MOUSE	Cd38	ADP-ribosyl cyclase cyclic ADP-ribose hydrolase 1 OS=Mus musculus OX=10090 GN=Cd38 PE=1 SV=2	63.36	1	62.22	1	135.22	3	86.9333	1.66667
Q01149|CO1A2_MOUSE	Col1a2	Collagen alpha-2(I) chain OS=Mus musculus OX=10090 GN=Col1a2 PE=1 SV=2	58.6	1	83.41	1	146	3	96.0033	1.66667
Q02858|TIE2_MOUSE	Tie2	Angiopoietin-1 receptor OS=Mus musculus OX=10090 GN=Tek PE=1 SV=2	74.58	1	62.17	1	132.42	3	89.7233	1.66667
Q6P5F9|XPO1_MOUSE	Xpo1	Exportin-1 OS=Mus musculus OX=10090 GN=Xpo1 PE=1 SV=1	62.45	1	55.57	1	137.94	3	85.32	1.66667
Q9JI59|JAM2_MOUSE	Jam2	Junctional adhesion molecule B OS=Mus musculus OX=10090 GN=Jam2 PE=1 SV=1	76.3	1	60.64	1	116.54	3	84.4933	1.66667
Q9WVA4|TAGL2_MOUSE	Tagln2	Transgelin-2 OS=Mus musculus OX=10090 GN=Tagln2 PE=1 SV=4	63.59	1	73.9	1	138.24	3	91.91	1.66667
Q8C0L0|TMX4_MOUSE	Tmx4	Thioredoxin-related transmembrane protein 4 OS=Mus musculus OX=10090 GN=Tmx4 PE=1 SV=2	63.46	1	219.44	6	101.23	2	128.043	3
Q6X893|CTL1_MOUSE	Slc44a1	Choline transporter-like protein 1 OS=Mus musculus OX=10090 GN=Slc44a1 PE=1 SV=3	154.29	4	187.3	5	124.78	2	155.457	3.66667
P53395|ODB2_MOUSE	Dbt	Lipoamide acyltransferase component of branched-chain alpha-keto acid dehydrogenase complex mitochondrial OS=Mus musculus OX=10090 GN=Dbt PE=1 SV=2	147.53	4	162.21	4	102.15	2	137.297	3.33333
P21981|TGM2_MOUSE	Tgm2	Protein-glutamine gamma-glutamyltransferase 2 OS=Mus musculus OX=10090 GN=Tgm2 PE=1 SV=4	158.7	3	164.29	4	132.12	2	151.703	3
O35459|ECH1_MOUSE	Ech1	Delta(3 5)-Delta(2 4)-dienoyl-CoA isomerase mitochondrial OS=Mus musculus OX=10090 GN=Ech1 PE=1 SV=1	101.08	2	159.78	4	115.98	2	125.613	2.66667
P29758|OAT_MOUSE	Oat	Ornithine aminotransferase mitochondrial OS=Mus musculus OX=10090 GN=Oat PE=1 SV=1	102.2	2	141.92	4	97.29	2	113.803	2.66667
Q8K4X7|PLCD_MOUSE	Agpat4	1-acyl-sn-glycerol-3-phosphate acyltransferase delta OS=Mus musculus OX=10090 GN=Agpat4 PE=1 SV=1	98.39	2	118.45	4	100.71	2	105.85	2.66667
Q9D1Q6|ERP44_MOUSE	Erp44	Endoplasmic reticulum resident protein 44 OS=Mus musculus OX=10090 GN=Erp44 PE=1 SV=1	81.81	2	160.14	4	122.59	2	121.513	2.66667
P00493|HPRT_MOUSE	Hprt1	Hypoxanthine-guanine phosphoribosyltransferase OS=Mus musculus OX=10090 GN=Hprt1 PE=1 SV=3	124.01	3	133.23	3	122.14	2	126.46	2.66667
P01901|HA1B_MOUSE	H2-K1	H-2 class I histocompatibility antigen K-B alpha chain OS=Mus musculus OX=10090 GN=H2-K1 PE=1 SV=1	130.82	3	140.91	3	177.05	2	149.593	2.66667
P06797|CATL1_MOUSE	Ctsl	Cathepsin L1 OS=Mus musculus OX=10090 GN=Ctsl PE=1 SV=2	143.67	3	154.79	3	128.7	2	142.387	2.66667
P14152|MDHC_MOUSE	Mdh1	Malate dehydrogenase cytoplasmic OS=Mus musculus OX=10090 GN=Mdh1 PE=1 SV=3	114.88	3	97.45	3	91.59	2	101.307	2.66667
P20108|PRDX3_MOUSE	Prdx3	Thioredoxin-dependent peroxide reductase mitochondrial OS=Mus musculus OX=10090 GN=Prdx3 PE=1 SV=1	159.2	3	168.83	3	134.8	2	154.277	2.66667
P27048|RSMB_MOUSE	Snrpb	Small nuclear ribonucleoprotein-associated protein B OS=Mus musculus OX=10090 GN=Snrpb PE=1 SV=1	157.96	3	175.22	3	147.32	2	160.167	2.66667
P63163|RSMN_MOUSE	Snrpn	Small nuclear ribonucleoprotein-associated protein N OS=Mus musculus OX=10090 GN=Snrpn PE=1 SV=1	157.96	3	175.22	3	147.32	2	160.167	2.66667
Q62165|DAG1_MOUSE	Dag1	Dystroglycan OS=Mus musculus OX=10090 GN=Dag1 PE=1 SV=4	128.75	3	139.39	3	122.04	2	130.06	2.66667
Q8BTJ4|ENPP4_MOUSE	Enpp4	Bis(5'-adenosyl)-triphosphatase enpp4 OS=Mus musculus OX=10090 GN=Enpp4 PE=1 SV=1	118.21	3	141.92	3	118.77	2	126.3	2.66667
Q8BVF7|APH1A_MOUSE	Aph1a	Gamma-secretase subunit APH-1A OS=Mus musculus OX=10090 GN=Aph1a PE=1 SV=2	135.34	3	131.11	3	131.51	2	132.653	2.66667
Q8BWT1|THIM_MOUSE	Acaa2	3-ketoacyl-CoA thiolase mitochondrial OS=Mus musculus OX=10090 GN=Acaa2 PE=1 SV=3	125.49	3	144.96	3	135.27	2	135.24	2.66667
Q8CIB5|FERM2_MOUSE	Fermt2	Fermitin family homolog 2 OS=Mus musculus OX=10090 GN=Fermt2 PE=1 SV=1	124.64	3	118.69	3	70.21	2	104.513	2.66667
Q9CR21|ACPM_MOUSE	Ndufab1	Acyl carrier protein mitochondrial OS=Mus musculus OX=10090 GN=Ndufab1 PE=1 SV=1	139.1	3	154.17	3	104.95	2	132.74	2.66667
Q9D666|SUN1_MOUSE	Sun1	SUN domain-containing protein 1 OS=Mus musculus OX=10090 GN=Sun1 PE=1 SV=2	142.05	3	156.77	3	123.29	2	140.703	2.66667
Q9ERB0|SNP29_MOUSE	Snap29	Synaptosomal-associated protein 29 OS=Mus musculus OX=10090 GN=Snap29 PE=1 SV=1	145.78	3	147.83	3	104.6	2	132.737	2.66667
Q9JIM1|S29A1_MOUSE	Slc29a1	Equilibrative nucleoside transporter 1 OS=Mus musculus OX=10090 GN=Slc29a1 PE=1 SV=3	104.78	3	123.15	3	102.27	2	110.067	2.66667
Q9Z0R9|FADS2_MOUSE	Fads2	Acyl-CoA 6-desaturase OS=Mus musculus OX=10090 GN=Fads2 PE=1 SV=1	116.14	3	139.64	3	98.87	2	118.217	2.66667
Q9Z2A9|GGT5_MOUSE	Ggt5	Glutathione hydrolase 5 proenzyme OS=Mus musculus OX=10090 GN=Ggt5 PE=1 SV=2	96.39	3	118.63	3	76.67	2	97.23	2.66667
O08917|FLOT1_MOUSE	Flot1	Flotillin-1 OS=Mus musculus OX=10090 GN=Flot1 PE=1 SV=1	98.71	2	114.57	3	99.43	2	104.237	2.33333
P05532|KIT_MOUSE	Kit	Mast stem cell growth factor receptor Kit OS=Mus musculus OX=10090 GN=Kit PE=1 SV=3	84.18	2	128.94	3	86.4	2	99.84	2.33333
Q80V42|CBPM_MOUSE	Cpm	Carboxypeptidase M OS=Mus musculus OX=10090 GN=Cpm PE=1 SV=2	104.17	2	149.26	3	130.78	2	128.07	2.33333
Q8BTZ7|GMPPB_MOUSE	Gmppb	Mannose-1-phosphate guanyltransferase beta OS=Mus musculus OX=10090 GN=Gmppb PE=1 SV=1	99.83	2	136.64	3	120.62	2	119.03	2.33333
Q8BZ64|TECT1_MOUSE	Tctn1	Tectonic-1 OS=Mus musculus OX=10090 GN=Tctn1 PE=1 SV=1	118.81	2	164.33	3	106.78	2	129.973	2.33333
Q9EPU0|RENT1_MOUSE	Upf1	Regulator of nonsense transcripts 1 OS=Mus musculus OX=10090 GN=Upf1 PE=1 SV=2	79.11	2	103.45	3	112.26	2	98.2733	2.33333
Q9WTS2|FUT8_MOUSE	Fut8	Alpha-(1 6)-fucosyltransferase OS=Mus musculus OX=10090 GN=Fut8 PE=1 SV=2	97.72	2	117.48	3	111.19	2	108.797	2.33333
A2AGT5|CKAP5_MOUSE	Ckap5	Cytoskeleton-associated protein 5 OS=Mus musculus OX=10090 GN=Ckap5 PE=1 SV=1	60.38	1	124.89	3	134.49	2	106.587	2
P24668|MPRD_MOUSE	M6pr	Cation-dependent mannose-6-phosphate receptor OS=Mus musculus OX=10090 GN=M6pr PE=1 SV=1	87.32	1	182.68	3	152.42	2	140.807	2
P45952|ACADM_MOUSE	Acadm	Medium-chain specific acyl-CoA dehydrogenase mitochondrial OS=Mus musculus OX=10090 GN=Acadm PE=1 SV=1	117.36	3	100.23	2	111.35	2	109.647	2.33333
Q8BL86|MBLC2_MOUSE	Mblac2	Metallo-beta-lactamase domain-containing protein 2 OS=Mus musculus OX=10090 GN=Mblac2 PE=1 SV=2	115.1	3	73.5	2	114.53	2	101.043	2.33333
Q91V08|CLC2D_MOUSE	Clec2d	C-type lectin domain family 2 member D OS=Mus musculus OX=10090 GN=Clec2d PE=1 SV=1	123.27	3	121.68	2	121.61	2	122.187	2.33333
Q91X78|ERLN1_MOUSE	Erlin1	Erlin-1 OS=Mus musculus OX=10090 GN=Erlin1 PE=1 SV=2	170.65	3	173.64	2	169.29	2	171.193	2.33333
Q9DBG7|SRPRA_MOUSE	Srpra	Signal recognition particle receptor subunit alpha OS=Mus musculus OX=10090 GN=Srpra PE=1 SV=1	120.83	3	117.29	2	101.14	2	113.087	2.33333
B8JK39|ITA9_MOUSE	Itga9	Integrin alpha-9 OS=Mus musculus OX=10090 GN=Itga9 PE=1 SV=1	110.83	2	128.19	2	113.51	2	117.51	2
O08992|SDCB1_MOUSE	Sdcbp	Syntenin-1 OS=Mus musculus OX=10090 GN=Sdcbp PE=1 SV=1	112.55	2	125.25	2	108.02	2	115.273	2
O35566|CD151_MOUSE	Cd151	CD151 antigen OS=Mus musculus OX=10090 GN=Cd151 PE=1 SV=2	121.8	2	132.85	2	125.74	2	126.797	2
O88531|PPT1_MOUSE	Ppt1	Palmitoyl-protein thioesterase 1 OS=Mus musculus OX=10090 GN=Ppt1 PE=1 SV=2	109.11	2	142.7	2	116.72	2	122.843	2
O88839|ADA15_MOUSE	Adam15	Disintegrin and metalloproteinase domain-containing protein 15 OS=Mus musculus OX=10090 GN=Adam15 PE=1 SV=2	114.29	2	122.39	2	102.33	2	113.003	2
P01837|IGKC_MOUSE	Igkc	Immunoglobulin kappa constant OS=Mus musculus OX=10090 GN=Igkc PE=1 SV=2	136.45	2	135.33	2	134.68	2	135.487	2
P07309|TTHY_MOUSE	Ttr	Transthyretin OS=Mus musculus OX=10090 GN=Ttr PE=1 SV=1	123.12	2	110.6	2	132	2	121.907	2
P08121|CO3A1_MOUSE	Col3a1	Collagen alpha-1(III) chain OS=Mus musculus OX=10090 GN=Col3a1 PE=1 SV=4	107.94	2	119.69	2	115.02	2	114.217	2
P09925|SURF1_MOUSE	Surf1	Surfeit locus protein 1 OS=Mus musculus OX=10090 GN=Surf1 PE=1 SV=3	93.56	2	96.32	2	115.57	2	101.817	2
P11352|GPX1_MOUSE	Gpx1	Glutathione peroxidase 1 OS=Mus musculus OX=10090 GN=Gpx1 PE=1 SV=2	80.84	2	86.97	2	91.81	2	86.54	2
P14106|C1QB_MOUSE	C1qb	Complement C1q subcomponent subunit B OS=Mus musculus OX=10090 GN=C1qb PE=1 SV=2	111.65	2	127.53	2	129.65	2	122.943	2
P15532|NDKA_MOUSE	Nme1	Nucleoside diphosphate kinase A OS=Mus musculus OX=10090 GN=Nme1 PE=1 SV=1	158.52	2	150.41	2	183.15	2	164.027	2
P17047|LAMP2_MOUSE	Lamp2	Lysosome-associated membrane glycoprotein 2 OS=Mus musculus OX=10090 GN=Lamp2 PE=1 SV=2	104.97	2	124.6	2	113.37	2	114.313	2
P19324|SERPH_MOUSE	Serpinh1	Serpin H1 OS=Mus musculus OX=10090 GN=Serpinh1 PE=1 SV=3	97.73	2	119.9	2	120.07	2	112.567	2
P24638|PPAL_MOUSE	Acp2	Lysosomal acid phosphatase OS=Mus musculus OX=10090 GN=Acp2 PE=1 SV=2	71.63	2	83.4	2	95.24	2	83.4233	2
P28740|KIF2A_MOUSE	Kif2a	Kinesin-like protein KIF2A OS=Mus musculus OX=10090 GN=Kif2a PE=1 SV=2	80.39	2	92.91	2	104.42	2	92.5733	2
P29319|EPHA3_MOUSE	Epha3	Ephrin type-A receptor 3 OS=Mus musculus OX=10090 GN=Epha3 PE=1 SV=1	110.06	2	119.83	2	123.19	2	117.693	2
P29788|VTNC_MOUSE	Vtn	Vitronectin OS=Mus musculus OX=10090 GN=Vtn PE=1 SV=2	91.24	2	96.52	2	109.91	2	99.2233	2
P40240|CD9_MOUSE	Cd9	CD9 antigen OS=Mus musculus OX=10090 GN=Cd9 PE=1 SV=2	118.71	2	140.01	2	135.81	2	131.51	2
P56392|CX7A1_MOUSE	Cox7a1	Cytochrome c oxidase subunit 7A1 mitochondrial OS=Mus musculus OX=10090 GN=Cox7a1 PE=1 SV=1	117.65	2	118.88	2	119.2	2	118.577	2
P62196|PRS8_MOUSE	Psmc5	26S proteasome regulatory subunit 8 OS=Mus musculus OX=10090 GN=Psmc5 PE=1 SV=1	101.52	2	98.34	2	102.29	2	100.717	2
P62309|RUXG_MOUSE	Snrpg	Small nuclear ribonucleoprotein G OS=Mus musculus OX=10090 GN=Snrpg PE=1 SV=1	125.15	2	134.24	2	130.03	2	129.807	2
P62880|GBB2_MOUSE	Gnb2	Guanine nucleotide-binding protein G(I) G(S) G(T) subunit beta-2 OS=Mus musculus OX=10090 GN=Gnb2 PE=1 SV=3	181.34	2	181.55	2	206.69	2	189.86	2
P63213|GBG2_MOUSE	Gng2	Guanine nucleotide-binding protein G(I) G(S) G(O) subunit gamma-2 OS=Mus musculus OX=10090 GN=Gng2 PE=1 SV=2	106.98	2	105.34	2	120.19	2	110.837	2
P68510|1433F_MOUSE	Ywhah	14-3-3 protein eta OS=Mus musculus OX=10090 GN=Ywhah PE=1 SV=2	126.89	2	138.3	2	131.46	2	132.217	2
P70414|NAC1_MOUSE	Slc8a1	Sodium calcium exchanger 1 OS=Mus musculus OX=10090 GN=Slc8a1 PE=1 SV=1	132.15	2	146.71	2	154.28	2	144.38	2
P98154|IDD_MOUSE	Dgcr2	Integral membrane protein DGCR2 IDD OS=Mus musculus OX=10090 GN=Dgcr2 PE=2 SV=1	119.67	2	133.98	2	92.68	2	115.443	2
P98197|AT11A_MOUSE	Atp11a	Probable phospholipid-transporting ATPase IH OS=Mus musculus OX=10090 GN=Atp11a PE=1 SV=1	71.73	2	79.2	2	73.68	2	74.87	2
P99027|RLA2_MOUSE	Rplp2	60S acidic ribosomal protein P2 OS=Mus musculus OX=10090 GN=Rplp2 PE=1 SV=3	87.65	2	111.53	2	123.4	2	107.527	2
Q03311|CHLE_MOUSE	Bche	Cholinesterase OS=Mus musculus OX=10090 GN=Bche PE=1 SV=2	101.78	2	101.34	2	66.8	2	89.9733	2
Q08857|CD36_MOUSE	Cd36	Platelet glycoprotein 4 OS=Mus musculus OX=10090 GN=Cd36 PE=1 SV=2	113.69	2	126.69	2	119.38	2	119.92	2
Q5Y5T1|ZDH20_MOUSE	Zdhhc20	Palmitoyltransferase ZDHHC20 OS=Mus musculus OX=10090 GN=Zdhhc20 PE=1 SV=1	89.36	2	78.08	2	75.35	2	80.93	2
Q60738|ZNT1_MOUSE	Slc30a1	Zinc transporter 1 OS=Mus musculus OX=10090 GN=Slc30a1 PE=1 SV=1	121.66	2	118.12	2	115.57	2	118.45	2
Q61166|MARE1_MOUSE	Mapre1	Microtubule-associated protein RP EB family member 1 OS=Mus musculus OX=10090 GN=Mapre1 PE=1 SV=3	117.93	2	145.88	2	112.64	2	125.483	2
Q61559|FCGRN_MOUSE	Fcgrt	IgG receptor FcRn large subunit p51 OS=Mus musculus OX=10090 GN=Fcgrt PE=1 SV=1	103.61	2	126.1	2	118.78	2	116.163	2
Q62371|DDR2_MOUSE	Ddr2	Discoidin domain-containing receptor 2 OS=Mus musculus OX=10090 GN=Ddr2 PE=1 SV=2	108.51	2	113.99	2	74.55	2	99.0167	2
Q64314|CD34_MOUSE	Cd34	Hematopoietic progenitor cell antigen CD34 OS=Mus musculus OX=10090 GN=Cd34 PE=1 SV=1	103.48	2	120	2	122.64	2	115.373	2
Q6P5F6|S39AA_MOUSE	Slc39a10	Zinc transporter ZIP10 OS=Mus musculus OX=10090 GN=Slc39a10 PE=1 SV=1	99.4	2	115.76	2	95.58	2	103.58	2
Q78T54|VMA21_MOUSE	Vma21	Vacuolar ATPase assembly integral membrane protein Vma21 OS=Mus musculus OX=10090 GN=Vma21 PE=1 SV=1	124.51	2	108.36	2	115.38	2	116.083	2
Q8BJU2|TSN9_MOUSE	Tspan9	Tetraspanin-9 OS=Mus musculus OX=10090 GN=Tspan9 PE=1 SV=1	121.72	2	132.28	2	121.81	2	125.27	2
Q8BXV2|BRI3B_MOUSE	Bri3bp	BRI3-binding protein OS=Mus musculus OX=10090 GN=Bri3bp PE=1 SV=1	110.13	2	117.01	2	119.22	2	115.453	2
Q8CHX7|RFTN2_MOUSE	Rftn2	Raftlin-2 OS=Mus musculus OX=10090 GN=Rftn2 PE=1 SV=3	93.29	2	91.52	2	91.6	2	92.1367	2
Q8K0E8|FIBB_MOUSE	Fgb	Fibrinogen beta chain OS=Mus musculus OX=10090 GN=Fgb PE=1 SV=1	92.41	2	127.98	2	73.59	2	97.9933	2
Q8K135|K319L_MOUSE	Kiaa0319l	Dyslexia-associated protein KIAA0319-like protein OS=Mus musculus OX=10090 GN=Kiaa0319l PE=1 SV=1	96.85	2	74.84	2	84.04	2	85.2433	2
Q8R1V4|TMED4_MOUSE	Tmed4	Transmembrane emp24 domain-containing protein 4 OS=Mus musculus OX=10090 GN=Tmed4 PE=1 SV=1	91.91	2	107.47	2	111.59	2	103.657	2
Q8R2Q8|BST2_MOUSE	Bst2	Bone marrow stromal antigen 2 OS=Mus musculus OX=10090 GN=Bst2 PE=1 SV=1	102.44	2	112.98	2	113.64	2	109.687	2
Q8R3B1|PLCD1_MOUSE	Plcd1	1-phosphatidylinositol 4 5-bisphosphate phosphodiesterase delta-1 OS=Mus musculus OX=10090 GN=Plcd1 PE=1 SV=2	113.09	2	118.78	2	137.83	2	123.233	2
Q8R464|CADM4_MOUSE	Cadm4	Cell adhesion molecule 4 OS=Mus musculus OX=10090 GN=Cadm4 PE=1 SV=1	95.8	2	92.36	2	84.89	2	91.0167	2
Q8VBT0|TMX1_MOUSE	Tmx1	Thioredoxin-related transmembrane protein 1 OS=Mus musculus OX=10090 GN=Tmx1 PE=1 SV=1	113.34	2	110	2	124.52	2	115.953	2
Q8VCM7|FIBG_MOUSE	Fgg	Fibrinogen gamma chain OS=Mus musculus OX=10090 GN=Fgg PE=1 SV=1	106.53	2	111.78	2	95.34	2	104.55	2
Q8VEC4|CAHM2_MOUSE	Calhm2	Calcium homeostasis modulator protein 2 OS=Mus musculus OX=10090 GN=Calhm2 PE=2 SV=1	89.8	2	100.17	2	86.45	2	92.14	2
Q8VEE4|RFA1_MOUSE	Rpa1	Replication protein A 70 kDa DNA-binding subunit OS=Mus musculus OX=10090 GN=Rpa1 PE=1 SV=1	100.04	2	111.64	2	94.54	2	102.073	2
Q8VEM8|MPCP_MOUSE	Slc25a3	Phosphate carrier protein mitochondrial OS=Mus musculus OX=10090 GN=Slc25a3 PE=1 SV=1	87.41	2	83.86	2	81.64	2	84.3033	2
Q91ZV8|AGRA2_MOUSE	Adgra2	Adhesion G protein-coupled receptor A2 OS=Mus musculus OX=10090 GN=Adgra2 PE=1 SV=2	84.76	2	75.63	2	91.68	2	84.0233	2
Q921X9|PDIA5_MOUSE	Pdia5	Protein disulfide-isomerase A5 OS=Mus musculus OX=10090 GN=Pdia5 PE=1 SV=1	106.33	2	122.85	2	110.75	2	113.31	2
Q99J93|IFM2_MOUSE	Ifitm2	Interferon-induced transmembrane protein 2 OS=Mus musculus OX=10090 GN=Ifitm2 PE=1 SV=1	146.21	2	156.7	2	160.59	2	154.5	2
Q99JY8|PLPP3_MOUSE	Plpp3	Phospholipid phosphatase 3 OS=Mus musculus OX=10090 GN=Plpp3 PE=1 SV=1	125.89	2	131.53	2	131.93	2	129.783	2
Q99KF1|TMED9_MOUSE	Tmed9	Transmembrane emp24 domain-containing protein 9 OS=Mus musculus OX=10090 GN=Tmed9 PE=1 SV=2	98.49	2	106.51	2	100.25	2	101.75	2
Q9CQX5|CLDN1_MOUSE	Cldnd1	Claudin domain-containing protein 1 OS=Mus musculus OX=10090 GN=Cldnd1 PE=1 SV=1	103.81	2	114.72	2	112.49	2	110.34	2
Q9CQZ6|NDUB3_MOUSE	Ndufb3	NADH dehydrogenase [ubiquinone] 1 beta subcomplex subunit 3 OS=Mus musculus OX=10090 GN=Ndufb3 PE=1 SV=1	119.71	2	138.05	2	115.86	2	124.54	2
Q9CR61|NDUB7_MOUSE	Ndufb7	NADH dehydrogenase [ubiquinone] 1 beta subcomplex subunit 7 OS=Mus musculus OX=10090 GN=Ndufb7 PE=1 SV=3	138.28	2	136.03	2	134.44	2	136.25	2
Q9CRA0|NAR4_MOUSE	Art4	Ecto-ADP-ribosyltransferase 4 OS=Mus musculus OX=10090 GN=Art4 PE=1 SV=1	117.84	2	125.7	2	107.53	2	117.023	2
Q9CXD9|LRC17_MOUSE	Lrrc17	Leucine-rich repeat-containing protein 17 OS=Mus musculus OX=10090 GN=Lrrc17 PE=2 SV=1	87.16	2	99.44	2	100.92	2	95.84	2
Q9CY50|SSRA_MOUSE	Ssr1	Translocon-associated protein subunit alpha OS=Mus musculus OX=10090 GN=Ssr1 PE=1 SV=1	125.22	2	126.18	2	125.79	2	125.73	2
Q9CZP5|BCS1_MOUSE	Bcs1l	Mitochondrial chaperone BCS1 OS=Mus musculus OX=10090 GN=Bcs1l PE=1 SV=1	82.02	2	88.57	2	103.91	2	91.5	2
Q9D5T0|ATAD1_MOUSE	Atad1	ATPase family AAA domain-containing protein 1 OS=Mus musculus OX=10090 GN=Atad1 PE=1 SV=1	103.77	2	104.9	2	105.77	2	104.813	2
Q9D6J6|NDUV2_MOUSE	Ndufv2	NADH dehydrogenase [ubiquinone] flavoprotein 2 mitochondrial OS=Mus musculus OX=10090 GN=Ndufv2 PE=1 SV=2	98.48	2	95.36	2	100.81	2	98.2167	2
Q9DBG6|RPN2_MOUSE	Rpn2	Dolichyl-diphosphooligosaccharide--protein glycosyltransferase subunit 2 OS=Mus musculus OX=10090 GN=Rpn2 PE=1 SV=1	108.25	2	113.39	2	104.92	2	108.853	2
Q9DBH5|LMAN2_MOUSE	Lman2	Vesicular integral-membrane protein VIP36 OS=Mus musculus OX=10090 GN=Lman2 PE=1 SV=2	92.86	2	104	2	104.55	2	100.47	2
Q9DCK3|TSN4_MOUSE	Tspan4	Tetraspanin-4 OS=Mus musculus OX=10090 GN=Tspan4 PE=1 SV=1	98.65	2	92.96	2	101.63	2	97.7467	2
Q9ES89|EXTL2_MOUSE	Extl2	Exostosin-like 2 OS=Mus musculus OX=10090 GN=Extl2 PE=1 SV=1	105.65	2	122.28	2	112.25	2	113.393	2
Q9NYQ2|HAOX2_MOUSE	Hao2	Hydroxyacid oxidase 2 OS=Mus musculus OX=10090 GN=Hao2 PE=1 SV=1	86.98	2	97.47	2	105.59	2	96.68	2
Q9QUR6|PPCE_MOUSE	Prep	Prolyl endopeptidase OS=Mus musculus OX=10090 GN=Prep PE=1 SV=1	101.25	2	127.61	2	127.05	2	118.637	2
Q9QXE0|HACL1_MOUSE	Hacl1	2-hydroxyacyl-CoA lyase 1 OS=Mus musculus OX=10090 GN=Hacl1 PE=1 SV=2	100.73	2	118.48	2	104.47	2	107.893	2
O08547|SC22B_MOUSE	Sec22b	Vesicle-trafficking protein SEC22b OS=Mus musculus OX=10090 GN=Sec22b PE=1 SV=3	77.45	1	129.91	2	134.22	2	113.86	1.66667
O08638|MYH11_MOUSE	Myh11	Myosin-11 OS=Mus musculus OX=10090 GN=Myh11 PE=1 SV=1	189.16	1	219.1	2	224.98	2	211.08	1.66667
O70503|DHB12_MOUSE	Hsd17b12	Very-long-chain 3-oxoacyl-CoA reductase OS=Mus musculus OX=10090 GN=Hsd17b12 PE=1 SV=1	85.27	1	115.48	2	118.85	2	106.533	1.66667
O88343|S4A4_MOUSE	Slc4a4	Electrogenic sodium bicarbonate cotransporter 1 OS=Mus musculus OX=10090 GN=Slc4a4 PE=1 SV=2	67.64	1	83.89	2	127.27	2	92.9333	1.66667
P06802|ENPP1_MOUSE	Enpp1	Ectonucleotide pyrophosphatase phosphodiesterase family member 1 OS=Mus musculus OX=10090 GN=Enpp1 PE=1 SV=4	54.56	1	70.98	2	90.83	2	72.1233	1.66667
P17427|AP2A2_MOUSE	Ap2a2	AP-2 complex subunit alpha-2 OS=Mus musculus OX=10090 GN=Ap2a2 PE=1 SV=2	68.09	1	112.49	2	102.81	2	94.4633	1.66667
P24823|PPBN_MOUSE	Alpg	Alkaline phosphatase germ cell type OS=Mus musculus OX=10090 GN=Alpg PE=2 SV=2	86.13	1	118.05	2	96.46	2	100.213	1.66667
P43407|SDC2_MOUSE	Sdc2	Syndecan-2 OS=Mus musculus OX=10090 GN=Sdc2 PE=1 SV=1	59.77	1	94.72	2	111.24	2	88.5767	1.66667
P53986|MOT1_MOUSE	Mct1	Monocarboxylate transporter 1 OS=Mus musculus OX=10090 GN=Slc16a1 PE=1 SV=1	58.71	1	89.59	2	117.98	2	88.76	1.66667
P54761|EPHB4_MOUSE	Ephb4	Ephrin type-B receptor 4 OS=Mus musculus OX=10090 GN=Ephb4 PE=1 SV=2	61.01	1	131.86	2	130.4	2	107.757	1.66667
Q6ZQM8|UD17C_MOUSE	Ugt1a7	UDP-glucuronosyltransferase 1-7C OS=Mus musculus OX=10090 GN=Ugt1a7c PE=1 SV=1	46.97	1	108.81	2	78.64	2	78.14	1.66667
Q80WG5|LRC8A_MOUSE	Lrrc8a	Volume-regulated anion channel subunit LRRC8A OS=Mus musculus OX=10090 GN=Lrrc8a PE=1 SV=1	78.22	1	102.49	2	103.42	2	94.71	1.66667
Q8BJS4|SUN2_MOUSE	Sun2	SUN domain-containing protein 2 OS=Mus musculus OX=10090 GN=Sun2 PE=1 SV=3	72.43	1	120.97	2	112.08	2	101.827	1.66667
Q8BLF1|NCEH1_MOUSE	Nceh1	Neutral cholesterol ester hydrolase 1 OS=Mus musculus OX=10090 GN=Nceh1 PE=1 SV=1	67.67	1	103.87	2	111.15	2	94.23	1.66667
Q99LI2|CLCC1_MOUSE	Clcc1	Chloride channel CLIC-like protein 1 OS=Mus musculus OX=10090 GN=Clcc1 PE=1 SV=1	66.35	1	93.77	2	94.47	2	84.8633	1.66667
Q9CYH2|PXL2A_MOUSE	Prxl2a	Peroxiredoxin-like 2A OS=Mus musculus OX=10090 GN=Prxl2a PE=1 SV=2	67.57	1	125.37	2	105.27	2	99.4033	1.66667
Q9ERE7|MESD_MOUSE	Mesd	LRP chaperone MESD OS=Mus musculus OX=10090 GN=Mesd PE=1 SV=1	51.17	1	97.61	2	117.94	2	88.9067	1.66667
Q9Z0Z4|HEPH_MOUSE	Heph	Hephaestin OS=Mus musculus OX=10090 GN=Heph PE=1 SV=3	40.02	1	97.16	2	86.96	2	74.7133	1.66667
P51174|ACADL_MOUSE	Acadl	Long-chain specific acyl-CoA dehydrogenase mitochondrial OS=Mus musculus OX=10090 GN=Acadl PE=1 SV=2	91.38	3	49.21	1	73.9	2	71.4967	2
O35409|FOLH1_MOUSE	Folh1	Glutamate carboxypeptidase 2 OS=Mus musculus OX=10090 GN=Folh1 PE=1 SV=2	75.02	2	68.95	1	94.76	2	79.5767	1.66667
O88342|WDR1_MOUSE	Wdr1	WD repeat-containing protein 1 OS=Mus musculus OX=10090 GN=Wdr1 PE=1 SV=3	79.91	2	66.68	1	100.58	2	82.39	1.66667
P00158|CYB_MOUSE	Mt-Cyb	Cytochrome b OS=Mus musculus OX=10090 GN=Mt-Cyb PE=1 SV=1	82.85	2	60.39	1	99.95	2	81.0633	1.66667
P27659|RL3_MOUSE	Rpl3	60S ribosomal protein L3 OS=Mus musculus OX=10090 GN=Rpl3 PE=1 SV=3	80.93	2	74.52	1	122.06	2	92.5033	1.66667
P45376|ALDR_MOUSE	Akr1b1	Aldo-keto reductase family 1 member B1 OS=Mus musculus OX=10090 GN=Akr1b1 PE=1 SV=3	83.36	2	60.76	1	89.11	2	77.7433	1.66667
P49300|CLC10_MOUSE	Clec10a	C-type lectin domain family 10 member A OS=Mus musculus OX=10090 GN=Clec10a PE=1 SV=1	64.86	2	49.54	1	87.23	2	67.21	1.66667
P56391|CX6B1_MOUSE	Cox6b1	Cytochrome c oxidase subunit 6B1 OS=Mus musculus OX=10090 GN=Cox6b1 PE=1 SV=2	93.58	2	51.08	1	108.8	2	84.4867	1.66667
P97927|LAMA4_MOUSE	Lama4	Laminin subunit alpha-4 OS=Mus musculus OX=10090 GN=Lama4 PE=1 SV=2	120.59	2	79.2	1	77.7	2	92.4967	1.66667
Q3UDW8|HGNAT_MOUSE	Hgsnat	Heparan-alpha-glucosaminide N-acetyltransferase OS=Mus musculus OX=10090 GN=Hgsnat PE=1 SV=2	102.27	2	71.21	1	120.24	2	97.9067	1.66667
Q80X71|T106B_MOUSE	Tmem106b	Transmembrane protein 106B OS=Mus musculus OX=10090 GN=Tmem106b PE=1 SV=1	81.05	2	66.26	1	91.23	2	79.5133	1.66667
Q9D7G0|PRPS1_MOUSE	Prps1	Ribose-phosphate pyrophosphokinase 1 OS=Mus musculus OX=10090 GN=Prps1 PE=1 SV=4	96.31	2	57.79	1	106.5	2	86.8667	1.66667
Q9QZI8|SERC1_MOUSE	Serinc1	Serine incorporator 1 OS=Mus musculus OX=10090 GN=Serinc1 PE=1 SV=1	66.95	2	46.54	1	89.58	2	67.69	1.66667
O55100|SNG1_MOUSE	Syngr1	Synaptogyrin-1 OS=Mus musculus OX=10090 GN=Syngr1 PE=1 SV=2	69.1	1	74.21	1	103.02	2	82.11	1.33333
O55242|SGMR1_MOUSE	Sigmar1	Sigma non-opioid intracellular receptor 1 OS=Mus musculus OX=10090 GN=Sigmar1 PE=1 SV=1	70.15	1	72.7	1	107.07	2	83.3067	1.33333
P01831|THY1_MOUSE	Thy1	Thy-1 membrane glycoprotein OS=Mus musculus OX=10090 GN=Thy1 PE=1 SV=1	61.4	1	49.13	1	86.4	2	65.6433	1.33333
P03921|NU5M_MOUSE	Mtnd5	NADH-ubiquinone oxidoreductase chain 5 OS=Mus musculus OX=10090 GN=Mtnd5 PE=1 SV=3	40.06	1	43.67	1	70.9	2	51.5433	1.33333
P10404|ENV1_MOUSE	/	MLV-related proviral Env polyprotein OS=Mus musculus OX=10090 PE=1 SV=3	81.9	1	87.74	1	121.57	2	97.07	1.33333
P18828|SDC1_MOUSE	Sdc1	Syndecan-1 OS=Mus musculus OX=10090 GN=Sdc1 PE=1 SV=1	69.6	1	90.48	1	105.42	2	88.5	1.33333
P28063|PSB8_MOUSE	Psmb8	Proteasome subunit beta type-8 OS=Mus musculus OX=10090 GN=Psmb8 PE=1 SV=2	68.21	1	76.15	1	114.87	2	86.41	1.33333
P30204|MSRE_MOUSE	Msr1	Macrophage scavenger receptor types I and II OS=Mus musculus OX=10090 GN=Msr1 PE=1 SV=3	63.69	1	85.41	1	116.88	2	88.66	1.33333
P47753|CAZA1_MOUSE	Capza1	F-actin-capping protein subunit alpha-1 OS=Mus musculus OX=10090 GN=Capza1 PE=1 SV=4	72.97	1	81.99	1	98.78	2	84.58	1.33333
P56818|BACE1_MOUSE	Bace1	Beta-secretase 1 OS=Mus musculus OX=10090 GN=Bace1 PE=1 SV=2	67.16	1	66.91	1	89.89	2	74.6533	1.33333
P62270|RS18_MOUSE	Rps18	40S ribosomal protein S18 OS=Mus musculus OX=10090 GN=Rps18 PE=1 SV=3	50.9	1	61.48	1	94.06	2	68.8133	1.33333
P62737|ACTA_MOUSE	Acta2	Actin aortic smooth muscle OS=Mus musculus OX=10090 GN=Acta2 PE=1 SV=1	177.44	1	210.33	1	264.45	2	217.407	1.33333
P62835|RAP1A_MOUSE	Rap1a	Ras-related protein Rap-1A OS=Mus musculus OX=10090 GN=Rap1a PE=1 SV=1	72.75	1	79.06	1	98.37	2	83.3933	1.33333
P63268|ACTH_MOUSE	Actg2	Actin gamma-enteric smooth muscle OS=Mus musculus OX=10090 GN=Actg2 PE=1 SV=1	177.44	1	210.33	1	264.45	2	217.407	1.33333
P68033|ACTC_MOUSE	Actc1	Actin alpha cardiac muscle 1 OS=Mus musculus OX=10090 GN=Actc1 PE=1 SV=1	177.44	1	210.33	1	264.45	2	217.407	1.33333
P68134|ACTS_MOUSE	Acta1	Actin alpha skeletal muscle OS=Mus musculus OX=10090 GN=Acta1 PE=1 SV=1	177.44	1	210.33	1	264.45	2	217.407	1.33333
P68254|1433T_MOUSE	Ywhaq	14-3-3 protein theta OS=Mus musculus OX=10090 GN=Ywhaq PE=1 SV=1	103.13	1	119.16	1	137.25	2	119.847	1.33333
P70452|STX4_MOUSE	Stx4	Syntaxin-4 OS=Mus musculus OX=10090 GN=Stx4 PE=1 SV=1	65.26	1	50.47	1	106.57	2	74.1	1.33333
P70665|SIAE_MOUSE	Siae	Sialate O-acetylesterase OS=Mus musculus OX=10090 GN=Siae PE=1 SV=3	62.37	1	53.83	1	116.28	2	77.4933	1.33333
P98086|C1QA_MOUSE	C1qa	Complement C1q subcomponent subunit A OS=Mus musculus OX=10090 GN=C1qa PE=1 SV=2	58.74	1	55.94	1	76.37	2	63.6833	1.33333
P99024|TBB5_MOUSE	Tubb5	Tubulin beta-5 chain OS=Mus musculus OX=10090 GN=Tubb5 PE=1 SV=1	105.54	1	55.3	1	222.37	2	127.737	1.33333
Q02053|UBA1_MOUSE	Uba1	Ubiquitin-like modifier-activating enzyme 1 OS=Mus musculus OX=10090 GN=Uba1 PE=1 SV=1	86.2	1	82.98	1	87.06	2	85.4133	1.33333
Q09143|SL7A1_MOUSE	Slc7a1	High affinity cationic amino acid transporter 1 OS=Mus musculus OX=10090 GN=Slc7a1 PE=1 SV=1	52.88	1	74.13	1	114.72	2	80.5767	1.33333
Q3TDQ1|STT3B_MOUSE	Stt3b	Dolichyl-diphosphooligosaccharide--protein glycosyltransferase subunit STT3B OS=Mus musculus OX=10090 GN=Stt3b PE=1 SV=2	82.46	1	79.45	1	122.89	2	94.9333	1.33333
Q4VAE3|TMM65_MOUSE	Tmem65	Transmembrane protein 65 OS=Mus musculus OX=10090 GN=Tmem65 PE=1 SV=1	42.11	1	42.24	1	83.21	2	55.8533	1.33333
Q6PHU5|SORT_MOUSE	Sort1	Sortilin OS=Mus musculus OX=10090 GN=Sort1 PE=1 SV=1	54.01	1	51.37	1	109.49	2	71.6233	1.33333
Q6ZWM4|LSM8_MOUSE	Lsm8	U6 snRNA-associated Sm-like protein LSm8 OS=Mus musculus OX=10090 GN=Lsm8 PE=1 SV=3	59.95	1	44	1	93.86	2	65.9367	1.33333
Q6ZWQ7|SPCS3_MOUSE	Spcs3	Signal peptidase complex subunit 3 OS=Mus musculus OX=10090 GN=Spcs3 PE=1 SV=1	77.62	1	85.13	1	98.31	2	87.02	1.33333
Q80UU9|PGRC2_MOUSE	Pgrmc2	Membrane-associated progesterone receptor component 2 OS=Mus musculus OX=10090 GN=Pgrmc2 PE=1 SV=2	91.28	1	106.83	1	118.64	2	105.583	1.33333
Q8BGC0|HTSF1_MOUSE	Htatsf1	HIV Tat-specific factor 1 homolog OS=Mus musculus OX=10090 GN=Htatsf1 PE=1 SV=1	65.57	1	61.1	1	111.93	2	79.5333	1.33333
Q8BJ48|NAGPA_MOUSE	Nagpa	N-acetylglucosamine-1-phosphodiester alpha-N-acetylglucosaminidase OS=Mus musculus OX=10090 GN=Nagpa PE=1 SV=2	60.6	1	58	1	104.99	2	74.53	1.33333
Q8BYI8|F234B_MOUSE	Fam234b	Protein FAM234B OS=Mus musculus OX=10090 GN=Fam234b PE=1 SV=1	77.53	1	87.48	1	90.38	2	85.13	1.33333
Q8R180|ERO1A_MOUSE	Ero1a	ERO1-like protein alpha OS=Mus musculus OX=10090 GN=Ero1a PE=1 SV=2	90.26	1	89.79	1	117.93	2	99.3267	1.33333
Q8VED5|K2C79_MOUSE	Krt79	Keratin type II cytoskeletal 79 OS=Mus musculus OX=10090 GN=Krt79 PE=1 SV=2	89.18	1	143.67	1	151.02	2	127.957	1.33333
Q91VC3|IF4A3_MOUSE	Eif4a3	Eukaryotic initiation factor 4A-III OS=Mus musculus OX=10090 GN=Eif4a3 PE=1 SV=3	59.84	1	57.34	1	99.31	2	72.1633	1.33333
Q99J47|DRS7B_MOUSE	Dhrs7b	Dehydrogenase reductase SDR family member 7B OS=Mus musculus OX=10090 GN=Dhrs7b PE=1 SV=1	85.3	1	92.53	1	127.93	2	101.92	1.33333
Q99JI6|RAP1B_MOUSE	Rap1b	Ras-related protein Rap-1b OS=Mus musculus OX=10090 GN=Rap1b PE=1 SV=2	72.75	1	79.06	1	98.37	2	83.3933	1.33333
Q9CQH3|NDUB5_MOUSE	Ndufb5	NADH dehydrogenase [ubiquinone] 1 beta subcomplex subunit 5 mitochondrial OS=Mus musculus OX=10090 GN=Ndufb5 PE=1 SV=1	77.11	1	88.24	1	115.31	2	93.5533	1.33333
Q9CQQ7|AT5F1_MOUSE	Atp5pb	ATP synthase F(0) complex subunit B1 mitochondrial OS=Mus musculus OX=10090 GN=Atp5pb PE=1 SV=1	76.69	1	87.8	1	105.21	2	89.9	1.33333
Q9CWZ3|RBM8A_MOUSE	Rbm8a	RNA-binding protein 8A OS=Mus musculus OX=10090 GN=Rbm8a PE=1 SV=4	70.73	1	73.4	1	113.9	2	86.01	1.33333
Q9CXJ4|MITOS_MOUSE	Abcb8	Mitochondrial potassium channel ATP-binding subunit OS=Mus musculus OX=10090 GN=Abcb8 PE=1 SV=1	57.73	1	61.63	1	95.86	2	71.74	1.33333
Q9D855|QCR7_MOUSE	Uqcrb	Cytochrome b-c1 complex subunit 7 OS=Mus musculus OX=10090 GN=Uqcrb PE=1 SV=3	73.95	1	84.88	1	125.08	2	94.6367	1.33333
Q9JHE3|ASAH2_MOUSE	Asah2	Neutral ceramidase OS=Mus musculus OX=10090 GN=Asah2 PE=1 SV=1	81.4	1	73.39	1	108.83	2	87.8733	1.33333
Q9JHW2|NIT2_MOUSE	Nit2	Omega-amidase NIT2 OS=Mus musculus OX=10090 GN=Nit2 PE=1 SV=1	51.01	1	68.41	1	107.59	2	75.67	1.33333
Q9JJV2|PROF2_MOUSE	Pfn2	Profilin-2 OS=Mus musculus OX=10090 GN=Pfn2 PE=1 SV=3	81.96	1	78.7	1	115.05	2	91.9033	1.33333
Q9QZI9|SERC3_MOUSE	Serinc3	Serine incorporator 3 OS=Mus musculus OX=10090 GN=Serinc3 PE=1 SV=2	77.51	1	80.64	1	112.56	2	90.2367	1.33333
Q9WTR1|TRPV2_MOUSE	Trpv2	Transient receptor potential cation channel subfamily V member 2 OS=Mus musculus OX=10090 GN=Trpv2 PE=1 SV=2	58.44	1	49.45	1	138.31	2	82.0667	1.33333
Q9WVJ3|CBPQ_MOUSE	Cpq	Carboxypeptidase Q OS=Mus musculus OX=10090 GN=Cpq PE=1 SV=1	65.36	1	75.62	1	96.07	2	79.0167	1.33333
Q9Z218|DPP6_MOUSE	Dpp6	Dipeptidyl aminopeptidase-like protein 6 OS=Mus musculus OX=10090 GN=Dpp6 PE=1 SV=1	54.73	1	43.73	1	92.34	2	63.6	1.33333
Q00651|ITA4_MOUSE	Itga4	Integrin alpha-4 OS=Mus musculus OX=10090 GN=Itga4 PE=1 SV=1	206.94	6	243.23	7	53.55	1	167.907	4.66667
P60710|ACTB_MOUSE	Actb	Actin cytoplasmic 1 OS=Mus musculus OX=10090 GN=Actb PE=1 SV=1	238.35	5	276.35	5	304.41	1	273.037	3.66667
P26043|RADI_MOUSE	Rdx	Radixin OS=Mus musculus OX=10090 GN=Rdx PE=1 SV=3	137.88	4	155.95	4	178.79	1	157.54	3
Q3V132|ADT4_MOUSE	Slc25a31	ADP ATP translocase 4 OS=Mus musculus OX=10090 GN=Slc25a31 PE=1 SV=1	126.19	3	153.59	4	126.77	1	135.517	2.66667
Q9QZE7|TSNAX_MOUSE	Tsnax	Translin-associated protein X OS=Mus musculus OX=10090 GN=Tsnax PE=1 SV=1	73.93	2	126.32	4	68.13	1	89.46	2.33333
O35632|HYAL2_MOUSE	Hyal2	Hyaluronidase-2 OS=Mus musculus OX=10090 GN=Hyal2 PE=1 SV=2	128.69	3	133.59	3	84.5	1	115.593	2.33333
Q61072|ADAM9_MOUSE	Adam9	Disintegrin and metalloproteinase domain-containing protein 9 OS=Mus musculus OX=10090 GN=Adam9 PE=1 SV=2	132.4	3	165.26	3	101.48	1	133.047	2.33333
Q9D7N9|APMAP_MOUSE	Apmap	Adipocyte plasma membrane-associated protein OS=Mus musculus OX=10090 GN=Apmap PE=1 SV=1	103.76	3	118.68	3	59.44	1	93.96	2.33333
Q9R0G8|NRK_MOUSE	Nrk	Nik-related protein kinase OS=Mus musculus OX=10090 GN=Nrk PE=1 SV=2	124.91	3	148.03	3	85.01	1	119.317	2.33333
O08688|CAN5_MOUSE	Capn5	Calpain-5 OS=Mus musculus OX=10090 GN=Capn5 PE=1 SV=1	75	2	141.54	3	77.67	1	98.07	2
P11087|CO1A1_MOUSE	Col1a1	Collagen alpha-1(I) chain OS=Mus musculus OX=10090 GN=Col1a1 PE=1 SV=4	108.56	2	119.64	3	90.85	1	106.35	2
P58771|TPM1_MOUSE	Tpm1	Tropomyosin alpha-1 chain OS=Mus musculus OX=10090 GN=Tpm1 PE=1 SV=1	86.79	2	137.81	3	183.64	1	136.08	2
Q6ZPT1|KLHL9_MOUSE	Klhl9	Kelch-like protein 9 OS=Mus musculus OX=10090 GN=Klhl9 PE=2 SV=2	94.66	2	86.43	3	68.45	1	83.18	2
Q9JKN1|ZNT7_MOUSE	Slc30a7	Zinc transporter 7 OS=Mus musculus OX=10090 GN=Slc30a7 PE=1 SV=1	74.21	2	90.9	3	66.01	1	77.04	2
Q9R0P6|SC11A_MOUSE	Sec11a	Signal peptidase complex catalytic subunit SEC11A OS=Mus musculus OX=10090 GN=Sec11a PE=1 SV=1	68.03	2	103.88	3	44.79	1	72.2333	2
P04104|K2C1_MOUSE	Krt1	Keratin type II cytoskeletal 1 OS=Mus musculus OX=10090 GN=Krt1 PE=1 SV=4	149.42	3	177.14	2	156.89	1	161.15	2
O09111|NDUBB_MOUSE	Ndufb11	NADH dehydrogenase [ubiquinone] 1 beta subcomplex subunit 11 mitochondrial OS=Mus musculus OX=10090 GN=Ndufb11 PE=1 SV=2	118.51	2	149.19	2	81.41	1	116.37	1.66667
O35623|BET1_MOUSE	Bet1	BET1 homolog OS=Mus musculus OX=10090 GN=Bet1 PE=1 SV=1	105.47	2	126.85	2	61.49	1	97.9367	1.66667
O35955|PSB10_MOUSE	Psmb10	Proteasome subunit beta type-10 OS=Mus musculus OX=10090 GN=Psmb10 PE=1 SV=1	79.09	2	85.84	2	53.94	1	72.9567	1.66667
P01864|GCAB_MOUSE	/	Ig gamma-2A chain C region secreted form OS=Mus musculus OX=10090 PE=1 SV=1	78.24	2	83.47	2	64.2	1	75.3033	1.66667
P05213|TBA1B_MOUSE	Tuba1b	Tubulin alpha-1B chain OS=Mus musculus OX=10090 GN=Tuba1b PE=1 SV=2	118.07	2	101.46	2	234.9	1	151.477	1.66667
P16675|PPGB_MOUSE	Ctsa	Lysosomal protective protein OS=Mus musculus OX=10090 GN=Ctsa PE=1 SV=1	107.51	2	121	2	45.47	1	91.3267	1.66667
P35802|GPM6A_MOUSE	Gpm6a	Neuronal membrane glycoprotein M6-a OS=Mus musculus OX=10090 GN=Gpm6a PE=1 SV=1	69.22	2	60.77	2	53.13	1	61.04	1.66667
P49769|PSN1_MOUSE	Psen1	Presenilin-1 OS=Mus musculus OX=10090 GN=Psen1 PE=1 SV=1	107.29	2	106.62	2	59	1	90.97	1.66667
P52795|EFNB1_MOUSE	Efnb1	Ephrin-B1 OS=Mus musculus OX=10090 GN=Efnb1 PE=1 SV=1	145.76	2	153.01	2	90.06	1	129.61	1.66667
P53690|MMP14_MOUSE	Mmp14	Matrix metalloproteinase-14 OS=Mus musculus OX=10090 GN=Mmp14 PE=2 SV=3	90.56	2	79	2	67.5	1	79.02	1.66667
P54763|EPHB2_MOUSE	Ephb2	Ephrin type-B receptor 2 OS=Mus musculus OX=10090 GN=Ephb2 PE=1 SV=3	135.6	2	134.72	2	103.26	1	124.527	1.66667
P60904|DNJC5_MOUSE	Dnajc5	DnaJ homolog subfamily C member 5 OS=Mus musculus OX=10090 GN=Dnajc5 PE=1 SV=1	126.3	2	142.88	2	96.49	1	121.89	1.66667
P61027|RAB10_MOUSE	Rab10	Ras-related protein Rab-10 OS=Mus musculus OX=10090 GN=Rab10 PE=1 SV=1	69	2	83.05	2	135.4	1	95.8167	1.66667
Q01339|APOH_MOUSE	Apoh	Beta-2-glycoprotein 1 OS=Mus musculus OX=10090 GN=Apoh PE=1 SV=1	102.1	2	121.37	2	66.33	1	96.6	1.66667
Q3U284|TM231_MOUSE	Tmem231	Transmembrane protein 231 OS=Mus musculus OX=10090 GN=Tmem231 PE=1 SV=1	113.46	2	124.17	2	85.26	1	107.63	1.66667
Q3UQ28|PXDN_MOUSE	Pxdn	Peroxidasin homolog OS=Mus musculus OX=10090 GN=Pxdn PE=1 SV=2	105.4	2	109.55	2	81.38	1	98.7767	1.66667
Q60865|CAPR1_MOUSE	Caprin1	Caprin-1 OS=Mus musculus OX=10090 GN=Caprin1 PE=1 SV=2	91.5	2	94.43	2	66.01	1	83.98	1.66667
Q62059|CSPG2_MOUSE	Vcan	Versican core protein OS=Mus musculus OX=10090 GN=Vcan PE=1 SV=2	102.54	2	111.82	2	54.05	1	89.47	1.66667
Q6PIX5|RHDF1_MOUSE	Rhbdf1	Inactive rhomboid protein 1 OS=Mus musculus OX=10090 GN=Rhbdf1 PE=1 SV=2	114.25	2	116.96	2	73.67	1	101.627	1.66667
Q78IS1|TMED3_MOUSE	Tmed3	Transmembrane emp24 domain-containing protein 3 OS=Mus musculus OX=10090 GN=Tmed3 PE=1 SV=1	78.88	2	75.68	2	62.01	1	72.19	1.66667
Q7TT37|ELP1_MOUSE	Elp1	Elongator complex protein 1 OS=Mus musculus OX=10090 GN=Elp1 PE=1 SV=2	76.67	2	116.52	2	67.04	1	86.7433	1.66667
Q80TR1|AGRL1_MOUSE	Adgrl1	Adhesion G protein-coupled receptor L1 OS=Mus musculus OX=10090 GN=Adgrl1 PE=1 SV=2	101.58	2	98.74	2	59.98	1	86.7667	1.66667
Q8BGR2|LRC8D_MOUSE	Lrrc8d	Volume-regulated anion channel subunit LRRC8D OS=Mus musculus OX=10090 GN=Lrrc8d PE=1 SV=1	110.33	2	116.03	2	51.68	1	92.68	1.66667
Q8CFE6|S38A2_MOUSE	Slc38a2	Sodium-coupled neutral amino acid transporter 2 OS=Mus musculus OX=10090 GN=Slc38a2 PE=1 SV=1	109.54	2	120.25	2	60.01	1	96.6	1.66667
Q8JZQ2|AFG32_MOUSE	Afg3l2	AFG3-like protein 2 OS=Mus musculus OX=10090 GN=Afg3l2 PE=1 SV=1	98.64	2	113.05	2	67.07	1	92.92	1.66667
Q8R4H9|ZNT5_MOUSE	Slc30a5	Zinc transporter 5 OS=Mus musculus OX=10090 GN=Slc30a5 PE=1 SV=1	77.81	2	87.55	2	49.6	1	71.6533	1.66667
Q91WM3|U3IP2_MOUSE	Rrp9	U3 small nucleolar RNA-interacting protein 2 OS=Mus musculus OX=10090 GN=Rrp9 PE=1 SV=1	89.99	2	127.77	2	42.01	1	86.59	1.66667
Q9D164|FXYD6_MOUSE	Fxyd6	FXYD domain-containing ion transport regulator 6 OS=Mus musculus OX=10090 GN=Fxyd6 PE=1 SV=2	117.93	2	126.03	2	89.82	1	111.26	1.66667
Q9D6Z1|NOP56_MOUSE	Nop56	Nucleolar protein 56 OS=Mus musculus OX=10090 GN=Nop56 PE=1 SV=2	94.47	2	63.56	2	60.6	1	72.8767	1.66667
Q9JIF7|COPB_MOUSE	Copb1	Coatomer subunit beta OS=Mus musculus OX=10090 GN=Copb1 PE=1 SV=1	88.41	2	86.22	2	52.06	1	75.5633	1.66667
Q9QUR8|SEM7A_MOUSE	Sema7a	Semaphorin-7A OS=Mus musculus OX=10090 GN=Sema7a PE=1 SV=1	94.04	2	117.05	2	63.19	1	91.4267	1.66667
O88738|BIRC6_MOUSE	Birc6	Baculoviral IAP repeat-containing protein 6 OS=Mus musculus OX=10090 GN=Birc6 PE=1 SV=2	42.65	1	81.19	2	64.87	1	62.9033	1.33333
P05555|ITAM_MOUSE	Itgam	Integrin alpha-M OS=Mus musculus OX=10090 GN=Itgam PE=1 SV=2	72.71	1	105.31	2	44.49	1	74.17	1.33333
P26151|FCGR1_MOUSE	Fcgr1	High affinity immunoglobulin gamma Fc receptor I OS=Mus musculus OX=10090 GN=Fcgr1 PE=1 SV=1	63.03	1	78.38	2	62.96	1	68.1233	1.33333
P48774|GSTM5_MOUSE	Gstm5	Glutathione S-transferase Mu 5 OS=Mus musculus OX=10090 GN=Gstm5 PE=1 SV=1	47.4	1	69.88	2	89.88	1	69.0533	1.33333
Q64191|ASPG_MOUSE	Aga	N(4)-(beta-N-acetylglucosaminyl)-L-asparaginase OS=Mus musculus OX=10090 GN=Aga PE=1 SV=1	76.61	1	120.59	2	72.57	1	89.9233	1.33333
Q8BJA2|S41A1_MOUSE	Slc41a1	Solute carrier family 41 member 1 OS=Mus musculus OX=10090 GN=Slc41a1 PE=2 SV=1	103.9	1	128.49	2	125.59	1	119.327	1.33333
Q91YE6|IPO9_MOUSE	Ipo9	Importin-9 OS=Mus musculus OX=10090 GN=Ipo9 PE=1 SV=3	56.98	1	115.5	2	67.9	1	80.1267	1.33333
Q9DC29|ABCB6_MOUSE	Abcb6	ATP-binding cassette sub-family B member 6 mitochondrial OS=Mus musculus OX=10090 GN=Abcb6 PE=1 SV=1	/	1	84.93	2	55.27	1	70.1	1.33333
P08508|FCGR3_MOUSE	Fcgr3	Low affinity immunoglobulin gamma Fc region receptor III OS=Mus musculus OX=10090 GN=Fcgr3 PE=1 SV=1	90.19	3	112.82	1	75.86	1	92.9567	1.66667
O35682|MYADM_MOUSE	Myadm	Myeloid-associated differentiation marker OS=Mus musculus OX=10090 GN=Myadm PE=1 SV=2	86.9	2	56.61	1	64.06	1	69.19	1.33333
P98199|AT8B2_MOUSE	Atp8b2	Phospholipid-transporting ATPase ID OS=Mus musculus OX=10090 GN=Atp8b2 PE=2 SV=2	92.39	2	57.45	1	55.04	1	68.2933	1.33333
Q02105|C1QC_MOUSE	C1qc	Complement C1q subcomponent subunit C OS=Mus musculus OX=10090 GN=C1qc PE=1 SV=2	81.87	2	75.37	1	63.86	1	73.7	1.33333
Q3UBX0|TM109_MOUSE	Tmem109	Transmembrane protein 109 OS=Mus musculus OX=10090 GN=Tmem109 PE=1 SV=2	116.05	2	100.04	1	96.66	1	104.25	1.33333
Q3UHN9|NDST1_MOUSE	Ndst1	Bifunctional heparan sulfate N-deacetylase N-sulfotransferase 1 OS=Mus musculus OX=10090 GN=Ndst1 PE=1 SV=2	98.1	2	47.99	1	77.65	1	74.58	1.33333
Q3V009|TMED1_MOUSE	Tmed1	Transmembrane emp24 domain-containing protein 1 OS=Mus musculus OX=10090 GN=Tmed1 PE=1 SV=1	74.55	2	52.65	1	63.7	1	63.6333	1.33333
Q61730|IL1AP_MOUSE	Il1rap	Interleukin-1 receptor accessory protein OS=Mus musculus OX=10090 GN=Il1rap PE=1 SV=1	103.05	2	51.22	1	63.48	1	72.5833	1.33333
Q68FD9|K1549_MOUSE	Kiaa1549	UPF0606 protein KIAA1549 OS=Mus musculus OX=10090 GN=Kiaa1549 PE=1 SV=3	92.99	2	51.54	1	72.35	1	72.2933	1.33333
Q8R3H7|HS2ST_MOUSE	Hs2st1	Heparan sulfate 2-O-sulfotransferase 1 OS=Mus musculus OX=10090 GN=Hs2st1 PE=1 SV=2	96.69	2	70.57	1	66.05	1	77.77	1.33333
Q9R0P3|ESTD_MOUSE	Esd	S-formylglutathione hydrolase OS=Mus musculus OX=10090 GN=Esd PE=1 SV=1	75.3	2	63.15	1	68.73	1	69.06	1.33333
Q9WVD4|CLCN5_MOUSE	Clcn5	H(+) Cl(-) exchange transporter 5 OS=Mus musculus OX=10090 GN=Clcn5 PE=1 SV=1	116.47	2	103.7	1	87.98	1	102.717	1.33333
A2A863|ITB4_MOUSE	Itgb4	Integrin beta-4 OS=Mus musculus OX=10090 GN=Itgb4 PE=1 SV=1	59.87	1	71.41	1	72.81	1	68.03	1
A2AJQ3|D19L4_MOUSE	Dpy19l4	Probable C-mannosyltransferase DPY19L4 OS=Mus musculus OX=10090 GN=Dpy19l4 PE=2 SV=1	68.91	1	71.82	1	75.82	1	72.1833	1
C0HK79|ARXS1_MOUSE	Arxes1	Adipocyte-related X-chromosome expressed sequence 1 OS=Mus musculus OX=10090 GN=Arxes1 PE=1 SV=1	88.74	1	89.76	1	93.51	1	90.67	1
C0HK80|ARXS2_MOUSE	Arxes2	Adipocyte-related X-chromosome expressed sequence 2 OS=Mus musculus OX=10090 GN=Arxes2 PE=1 SV=1	88.74	1	89.76	1	93.51	1	90.67	1
E9PUL5|PRRT2_MOUSE	Prrt2	Proline-rich transmembrane protein 2 OS=Mus musculus OX=10090 GN=Prrt2 PE=1 SV=1	47.95	1	62.62	1	77.51	1	62.6933	1
E9Q7X6|HEG1_MOUSE	Heg1	Protein HEG homolog 1 OS=Mus musculus OX=10090 GN=Heg1 PE=1 SV=1	43.29	1	58.81	1	69.1	1	57.0667	1
G5E8Q8|AGRF5_MOUSE	Adgrf5	Adhesion G protein-coupled receptor F5 OS=Mus musculus OX=10090 GN=Adgrf5 PE=1 SV=1	76.34	1	85.69	1	77.23	1	79.7533	1
O08602|RAE1A_MOUSE	Raet1a	Retinoic acid early-inducible protein 1-alpha OS=Mus musculus OX=10090 GN=Raet1a PE=1 SV=1	78.3	1	75.12	1	82.46	1	78.6267	1
O08603|RAE1B_MOUSE	Raet1b	Retinoic acid early-inducible protein 1-beta OS=Mus musculus OX=10090 GN=Raet1b PE=1 SV=1	78.3	1	75.12	1	82.46	1	78.6267	1
O08604|RAE1C_MOUSE	Raet1c	Retinoic acid early-inducible protein 1-gamma OS=Mus musculus OX=10090 GN=Raet1c PE=1 SV=1	78.3	1	75.12	1	82.46	1	78.6267	1
O09117|SYPL1_MOUSE	Sypl1	Synaptophysin-like protein 1 OS=Mus musculus OX=10090 GN=Sypl1 PE=1 SV=2	76.02	1	77.87	1	76.69	1	76.86	1
O09174|AMACR_MOUSE	Amacr	Alpha-methylacyl-CoA racemase OS=Mus musculus OX=10090 GN=Amacr PE=1 SV=4	46.05	1	76.91	1	86.5	1	69.82	1
O35664|INAR2_MOUSE	Ifnar2	Interferon alpha beta receptor 2 OS=Mus musculus OX=10090 GN=Ifnar2 PE=1 SV=2	47.74	1	59.32	1	59.67	1	55.5767	1
O35704|SPTC1_MOUSE	Sptlc1	Serine palmitoyltransferase 1 OS=Mus musculus OX=10090 GN=Sptlc1 PE=1 SV=2	74.52	1	87.69	1	70.5	1	77.57	1
O35900|LSM2_MOUSE	Lsm2	U6 snRNA-associated Sm-like protein LSm2 OS=Mus musculus OX=10090 GN=Lsm2 PE=1 SV=1	61.02	1	79.84	1	45.52	1	62.1267	1
O35912|EMP3_MOUSE	Emp3	Epithelial membrane protein 3 OS=Mus musculus OX=10090 GN=Emp3 PE=2 SV=2	45.27	1	45.79	1	53.48	1	48.18	1
O35988|SDC4_MOUSE	Sdc4	Syndecan-4 OS=Mus musculus OX=10090 GN=Sdc4 PE=1 SV=1	54.82	1	61.15	1	65.5	1	60.49	1
O54965|RNF13_MOUSE	Rnf13	E3 ubiquitin-protein ligase RNF13 OS=Mus musculus OX=10090 GN=Rnf13 PE=1 SV=2	86.69	1	105.7	1	80.9	1	91.0967	1
O70133|DHX9_MOUSE	Dhx9	ATP-dependent RNA helicase A OS=Mus musculus OX=10090 GN=Dhx9 PE=1 SV=2	58.18	1	74.67	1	49.37	1	60.74	1
O70480|VAMP4_MOUSE	Vamp4	Vesicle-associated membrane protein 4 OS=Mus musculus OX=10090 GN=Vamp4 PE=1 SV=1	78.7	1	78.28	1	83.91	1	80.2967	1
O88384|VTI1B_MOUSE	Vti1b	Vesicle transport through interaction with t-SNAREs homolog 1B OS=Mus musculus OX=10090 GN=Vti1b PE=1 SV=1	63.44	1	66.84	1	67.71	1	65.9967	1
O88507|CNTFR_MOUSE	Cntfr	Ciliary neurotrophic factor receptor subunit alpha OS=Mus musculus OX=10090 GN=Cntfr PE=1 SV=2	55.56	1	62.78	1	63.32	1	60.5533	1
O88630|GOSR1_MOUSE	Gosr1	Golgi SNAP receptor complex member 1 OS=Mus musculus OX=10090 GN=Gosr1 PE=1 SV=2	46.96	1	63.65	1	75.76	1	62.1233	1
O88824|JTB_MOUSE	Jtb	Protein JTB OS=Mus musculus OX=10090 GN=Jtb PE=1 SV=1	55.15	1	65.6	1	63.25	1	61.3333	1
O89051|ITM2B_MOUSE	Itm2b	Integral membrane protein 2B OS=Mus musculus OX=10090 GN=Itm2b PE=1 SV=1	80.7	1	92.45	1	89.89	1	87.68	1
P01631|KV2A7_MOUSE	/	Ig kappa chain V-II region 26-10 OS=Mus musculus OX=10090 PE=1 SV=1	82.68	1	99.79	1	73.23	1	85.2333	1
P03893|NU2M_MOUSE	mt-Nd2	NADH-ubiquinone oxidoreductase chain 2 OS=Mus musculus OX=10090 GN=Mtnd2 PE=1 SV=2	44.15	1	46.72	1	42.36	1	44.41	1
P03911|NU4M_MOUSE	Mtnd4	NADH-ubiquinone oxidoreductase chain 4 OS=Mus musculus OX=10090 GN=Mtnd4 PE=1 SV=1	55.42	1	58.95	1	58.49	1	57.62	1
P05214|TBA3_MOUSE	Tuba3a	Tubulin alpha-3 chain OS=Mus musculus OX=10090 GN=Tuba3a PE=1 SV=1	79.22	1	50.38	1	223.4	1	117.667	1
P09671|SODM_MOUSE	Sod2	Superoxide dismutase [Mn] mitochondrial OS=Mus musculus OX=10090 GN=Sod2 PE=1 SV=3	91.4	1	88.01	1	99.3	1	92.9033	1
P0DN34|NDUB1_MOUSE	Ndufb1	NADH dehydrogenase [ubiquinone] 1 beta subcomplex subunit 1 OS=Mus musculus OX=10090 GN=Ndufb1 PE=1 SV=1	57.34	1	58.92	1	56.09	1	57.45	1
P10639|THIO_MOUSE	Txn	Thioredoxin OS=Mus musculus OX=10090 GN=Txn PE=1 SV=3	83.14	1	94.84	1	98.14	1	92.04	1
P11609|CD1D1_MOUSE	Cd1d1	Antigen-presenting glycoprotein CD1d1 OS=Mus musculus OX=10090 GN=Cd1d1 PE=1 SV=3	81.95	1	83.47	1	84.72	1	83.38	1
P14438|HA2U_MOUSE	H2-Aa	H-2 class II histocompatibility antigen A-U alpha chain (Fragment) OS=Mus musculus OX=10090 GN=H2-Aa PE=1 SV=1	82.37	1	92.42	1	65.6	1	80.13	1
P15116|CADH2_MOUSE	Cdh2	Cadherin-2 OS=Mus musculus OX=10090 GN=Cdh2 PE=1 SV=2	60.4	1	77.16	1	73.11	1	70.2233	1
P15379|CD44_MOUSE	Cd44	CD44 antigen OS=Mus musculus OX=10090 GN=Cd44 PE=1 SV=3	79.18	1	80.95	1	84.98	1	81.7033	1
P17665|COX7C_MOUSE	Cox7c	Cytochrome c oxidase subunit 7C mitochondrial OS=Mus musculus OX=10090 GN=Cox7c PE=1 SV=1	42.62	1	53.17	1	53.64	1	49.81	1
P18181|CD48_MOUSE	Cd48	CD48 antigen OS=Mus musculus OX=10090 GN=Cd48 PE=1 SV=1	56.71	1	62.78	1	73.61	1	64.3667	1
P23242|CXA1_MOUSE	Gja1	Gap junction alpha-1 protein OS=Mus musculus OX=10090 GN=Gja1 PE=1 SV=2	57.89	1	66.27	1	61.78	1	61.98	1
P25911|LYN_MOUSE	Lyn	Tyrosine-protein kinase Lyn OS=Mus musculus OX=10090 GN=Lyn PE=1 SV=4	59.5	1	69.12	1	75.95	1	68.19	1
P28667|MRP_MOUSE	Marcksl1	MARCKS-related protein OS=Mus musculus OX=10090 GN=Marcksl1 PE=1 SV=2	49.38	1	65.78	1	94.5	1	69.8867	1
P35374|AGTR2_MOUSE	Agtr2	Type-2 angiotensin II receptor OS=Mus musculus OX=10090 GN=Agtr2 PE=1 SV=1	83.19	1	87.41	1	88.92	1	86.5067	1
P35585|AP1M1_MOUSE	Ap1m1	AP-1 complex subunit mu-1 OS=Mus musculus OX=10090 GN=Ap1m1 PE=1 SV=3	69.54	1	76.14	1	81.72	1	75.8	1
P35918|VGFR2_MOUSE	Kdr	Vascular endothelial growth factor receptor 2 OS=Mus musculus OX=10090 GN=Kdr PE=1 SV=1	82.55	1	92.9	1	87.71	1	87.72	1
P41731|CD63_MOUSE	Cd63	CD63 antigen OS=Mus musculus OX=10090 GN=Cd63 PE=1 SV=2	84.41	1	85.99	1	85.09	1	85.1633	1
P46061|RAGP1_MOUSE	Rangap1	Ran GTPase-activating protein 1 OS=Mus musculus OX=10090 GN=Rangap1 PE=1 SV=2	74.06	1	70.31	1	79.22	1	74.53	1
P48771|CX7A2_MOUSE	Cox7a2	Cytochrome c oxidase subunit 7A2 mitochondrial OS=Mus musculus OX=10090 GN=Cox7a2 PE=1 SV=2	85.1	1	92.15	1	85.5	1	87.5833	1
P51569|AGAL_MOUSE	Gla	Alpha-galactosidase A OS=Mus musculus OX=10090 GN=Gla PE=1 SV=1	67.17	1	65.57	1	54.9	1	62.5467	1
P51829|ADCY7_MOUSE	Adcy7	Adenylate cyclase type 7 OS=Mus musculus OX=10090 GN=Adcy7 PE=1 SV=2	50.39	1	57.59	1	57.89	1	55.29	1
P52196|THTR_MOUSE	Tst	Thiosulfate sulfurtransferase OS=Mus musculus OX=10090 GN=Tst PE=1 SV=3	74.82	1	78.86	1	52.21	1	68.63	1
P55002|MFAP2_MOUSE	Mfap2	Microfibrillar-associated protein 2 OS=Mus musculus OX=10090 GN=Mfap2 PE=2 SV=1	66.34	1	75.56	1	71.33	1	71.0767	1
P56135|ATPK_MOUSE	Atp5mf	ATP synthase subunit f mitochondrial OS=Mus musculus OX=10090 GN=Atp5mf PE=1 SV=3	67.82	1	76.28	1	69.23	1	71.11	1
P57776|EF1D_MOUSE	Eef1d	Elongation factor 1-delta OS=Mus musculus OX=10090 GN=Eef1d PE=1 SV=3	53.02	1	63.92	1	64.38	1	60.44	1
P57787|MOT4_MOUSE	Slc16a3	Monocarboxylate transporter 4 OS=Mus musculus OX=10090 GN=Slc16a3 PE=1 SV=1	57.76	1	68.89	1	66.8	1	64.4833	1
P58196|PLS4_MOUSE	Plscr4	Phospholipid scramblase 4 OS=Mus musculus OX=10090 GN=Plscr4 PE=2 SV=2	59.39	1	64.79	1	65.99	1	63.39	1
P58742|AAAS_MOUSE	Aaas	Aladin OS=Mus musculus OX=10090 GN=Aaas PE=1 SV=1	57.82	1	61.14	1	55.66	1	58.2067	1
P61211|ARL1_MOUSE	Arl1	ADP-ribosylation factor-like protein 1 OS=Mus musculus OX=10090 GN=Arl1 PE=1 SV=1	41.47	1	50.05	1	51.23	1	47.5833	1
P62311|LSM3_MOUSE	Lsm3	U6 snRNA-associated Sm-like protein LSm3 OS=Mus musculus OX=10090 GN=Lsm3 PE=1 SV=2	62.86	1	71.45	1	66.45	1	66.92	1
P62342|SELT_MOUSE	Selenot	Thioredoxin reductase-like selenoprotein T OS=Mus musculus OX=10090 GN=Selenot PE=1 SV=2	77.21	1	91.36	1	100.76	1	89.7767	1
P62774|MTPN_MOUSE	Mtpn	Myotrophin OS=Mus musculus OX=10090 GN=Mtpn PE=1 SV=2	82.54	1	90.05	1	87.3	1	86.63	1
P62849|RS24_MOUSE	Rps24	40S ribosomal protein S24 OS=Mus musculus OX=10090 GN=Rps24 PE=1 SV=1	49.83	1	73.39	1	82.11	1	68.4433	1
P62897|CYC_MOUSE	Cycs	Cytochrome c somatic OS=Mus musculus OX=10090 GN=Cycs PE=1 SV=2	90.29	1	93.85	1	87.38	1	90.5067	1
P63024|VAMP3_MOUSE	Vamp3	Vesicle-associated membrane protein 3 OS=Mus musculus OX=10090 GN=Vamp3 PE=1 SV=1	157.72	1	183.27	1	158.44	1	166.477	1
P63044|VAMP2_MOUSE	Vamp2	Vesicle-associated membrane protein 2 OS=Mus musculus OX=10090 GN=Vamp2 PE=1 SV=2	158.6	1	186.7	1	153.25	1	166.183	1
P63168|DYL1_MOUSE	Dynll1	Dynein light chain 1 cytoplasmic OS=Mus musculus OX=10090 GN=Dynll1 PE=1 SV=1	73.46	1	77.35	1	71.48	1	74.0967	1
P70202|LXN_MOUSE	Lxn	Latexin OS=Mus musculus OX=10090 GN=Lxn PE=1 SV=2	49.79	1	59.34	1	66.82	1	58.65	1
P70385|DHB3_MOUSE	Hsd17b3	Testosterone 17-beta-dehydrogenase 3 OS=Mus musculus OX=10090 GN=Hsd17b3 PE=1 SV=2	50.18	1	62.06	1	51.4	1	54.5467	1
P84091|AP2M1_MOUSE	Ap2m1	AP-2 complex subunit mu OS=Mus musculus OX=10090 GN=Ap2m1 PE=1 SV=1	66.14	1	76.98	1	82.38	1	75.1667	1
P97822|AN32E_MOUSE	Anp32e	Acidic leucine-rich nuclear phosphoprotein 32 family member E OS=Mus musculus OX=10090 GN=Anp32e PE=1 SV=2	71.43	1	78.8	1	68.13	1	72.7867	1
P97858|S35B1_MOUSE	Slc35b1	Solute carrier family 35 member B1 OS=Mus musculus OX=10090 GN=Slc35b1 PE=1 SV=1	65.1	1	66.87	1	56.99	1	62.9867	1
P97873|LOXL1_MOUSE	Loxl1	Lysyl oxidase homolog 1 OS=Mus musculus OX=10090 GN=Loxl1 PE=2 SV=3	77.2	1	69.8	1	78.99	1	75.33	1
Q02013|AQP1_MOUSE	Aqp1	Aquaporin-1 OS=Mus musculus OX=10090 GN=Aqp1 PE=1 SV=3	53.2	1	67.17	1	65.01	1	61.7933	1
Q3TQR0|PGAP2_MOUSE	Pgap2	Post-GPI attachment to proteins factor 2 OS=Mus musculus OX=10090 GN=Pgap2 PE=1 SV=2	64.71	1	65.15	1	73.74	1	67.8667	1
Q3TTY5|K22E_MOUSE	Krt2	Keratin type II cytoskeletal 2 epidermal OS=Mus musculus OX=10090 GN=Krt2 PE=1 SV=1	69.62	1	95.41	1	92.38	1	85.8033	1
Q3ULF4|SPG7_MOUSE	Spg7	Paraplegin OS=Mus musculus OX=10090 GN=Spg7 PE=1 SV=1	51.96	1	79.17	1	80.5	1	70.5433	1
Q3UV17|K22O_MOUSE	Krt76	Keratin type II cytoskeletal 2 oral OS=Mus musculus OX=10090 GN=Krt76 PE=1 SV=1	50.57	1	75.7	1	113.95	1	80.0733	1
Q4VBE4|EGFLA_MOUSE	Egflam	Pikachurin OS=Mus musculus OX=10090 GN=Egflam PE=1 SV=1	69.29	1	58.97	1	65.06	1	64.44	1
Q505D7|OPA3_MOUSE	Opa3	Optic atrophy 3 protein homolog OS=Mus musculus OX=10090 GN=Opa3 PE=1 SV=1	57.33	1	79.34	1	62.97	1	66.5467	1
Q5XKN4|JAGN1_MOUSE	Jagn1	Protein jagunal homolog 1 OS=Mus musculus OX=10090 GN=Jagn1 PE=1 SV=2	74.28	1	83.05	1	79.43	1	78.92	1
Q60870|REEP5_MOUSE	Reep5	Receptor expression-enhancing protein 5 OS=Mus musculus OX=10090 GN=Reep5 PE=1 SV=1	62.08	1	67.97	1	66.87	1	65.64	1
Q61207|SAP_MOUSE	Psap	Prosaposin OS=Mus musculus OX=10090 GN=Psap PE=1 SV=2	50.11	1	63.64	1	69.62	1	61.1233	1
Q61469|PLPP1_MOUSE	Plpp1	Phospholipid phosphatase 1 OS=Mus musculus OX=10090 GN=Plpp1 PE=1 SV=1	64.63	1	68.65	1	57.58	1	63.62	1
Q61614|EDNRA_MOUSE	Ednra	Endothelin-1 receptor OS=Mus musculus OX=10090 GN=Ednra PE=2 SV=3	62.46	1	65.98	1	71.27	1	66.57	1
Q62147|SSPN_MOUSE	Sspn	Sarcospan OS=Mus musculus OX=10090 GN=Sspn PE=1 SV=1	57.42	1	67.05	1	72.91	1	65.7933	1
Q62283|TSN7_MOUSE	Tspan7	Tetraspanin-7 OS=Mus musculus OX=10090 GN=Tspan7 PE=1 SV=2	87.02	1	97.44	1	94.68	1	93.0467	1
Q64302|T4S1_MOUSE	Tm4sf1	Transmembrane 4 L6 family member 1 OS=Mus musculus OX=10090 GN=Tm4sf1 PE=1 SV=1	67.28	1	70.34	1	74.45	1	70.69	1
Q64518|AT2A3_MOUSE	Atp2a3	Sarcoplasmic endoplasmic reticulum calcium ATPase 3 OS=Mus musculus OX=10090 GN=Atp2a3 PE=1 SV=3	55.3	1	63.35	1	67.47	1	62.04	1
Q6DID7|WLS_MOUSE	Wls	Protein wntless homolog OS=Mus musculus OX=10090 GN=Wls PE=1 SV=1	56.13	1	42.59	1	46.13	1	48.2833	1
Q6DVA0|LEMD2_MOUSE	Lemd2	LEM domain-containing protein 2 OS=Mus musculus OX=10090 GN=Lemd2 PE=1 SV=1	47.27	1	94.34	1	91.32	1	77.6433	1
Q6PCP5|MFF_MOUSE	Mff	Mitochondrial fission factor OS=Mus musculus OX=10090 GN=Mff PE=1 SV=1	59.31	1	64.17	1	69.67	1	64.3833	1
Q6PGH0|UBTD2_MOUSE	Ubtd2	Ubiquitin domain-containing protein 2 OS=Mus musculus OX=10090 GN=Ubtd2 PE=2 SV=1	65.54	1	73	1	72.15	1	70.23	1
Q6QD59|SEC20_MOUSE	Bnip1	Vesicle transport protein SEC20 OS=Mus musculus OX=10090 GN=Bnip1 PE=1 SV=1	74.19	1	67.34	1	63.19	1	68.24	1
Q78XF5|OSTC_MOUSE	Ostc	Oligosaccharyltransferase complex subunit OSTC OS=Mus musculus OX=10090 GN=Ostc PE=1 SV=1	74.92	1	77.68	1	75.85	1	76.15	1
Q7TQJ1|MALD1_MOUSE	Marveld1	MARVEL domain-containing protein 1 OS=Mus musculus OX=10090 GN=Marveld1 PE=2 SV=1	48.59	1	65.51	1	49.9	1	54.6667	1
Q80TR8|DCAF1_MOUSE	Dcaf1	DDB1- and CUL4-associated factor 1 OS=Mus musculus OX=10090 GN=Dcaf1 PE=1 SV=4	93.56	1	99.04	1	79.29	1	90.63	1
Q80UW2|FBX2_MOUSE	Fbxo2	F-box only protein 2 OS=Mus musculus OX=10090 GN=Fbxo2 PE=1 SV=1	77.92	1	75.67	1	85.54	1	79.71	1
Q80V70|MEGF6_MOUSE	Megf6	Multiple epidermal growth factor-like domains protein 6 OS=Mus musculus OX=10090 GN=Megf6 PE=2 SV=3	57.98	1	57.42	1	63.58	1	59.66	1
Q80WR1|TSN18_MOUSE	Tspan18	Tetraspanin-18 OS=Mus musculus OX=10090 GN=Tspan18 PE=2 SV=1	54.8	1	71	1	75.84	1	67.2133	1
Q80Z96|VANG1_MOUSE	Vangl1	Vang-like protein 1 OS=Mus musculus OX=10090 GN=Vangl1 PE=1 SV=2	54.63	1	70.42	1	72.53	1	65.86	1
Q8BGK6|YLAT2_MOUSE	Slc7a6	Y+L amino acid transporter 2 OS=Mus musculus OX=10090 GN=Slc7a6 PE=1 SV=1	49.16	1	50.55	1	65.01	1	54.9067	1
Q8BGZ7|K2C75_MOUSE	Krt75	Keratin type II cytoskeletal 75 OS=Mus musculus OX=10090 GN=Krt75 PE=1 SV=1	129.83	1	172.41	1	186.94	1	163.06	1
Q8BH07|AR6P6_MOUSE	Arl6ip6	ADP-ribosylation factor-like protein 6-interacting protein 6 OS=Mus musculus OX=10090 GN=Arl6ip6 PE=1 SV=1	40.25	1	55.74	1	60.43	1	52.14	1
Q8BHI7|ELOV5_MOUSE	Elovl5	Elongation of very long chain fatty acids protein 5 OS=Mus musculus OX=10090 GN=Elovl5 PE=1 SV=1	61.3	1	52.56	1	51.26	1	55.04	1
Q8BHJ6|SERC5_MOUSE	Serinc5	Serine incorporator 5 OS=Mus musculus OX=10090 GN=Serinc5 PE=2 SV=1	67.35	1	66.19	1	76.1	1	69.88	1
Q8BMD8|SCMC1_MOUSE	Slc25a24	Calcium-binding mitochondrial carrier protein SCaMC-1 OS=Mus musculus OX=10090 GN=Slc25a24 PE=1 SV=1	50.01	1	50.19	1	41.53	1	47.2433	1
Q8BPB5|FBLN3_MOUSE	Efemp1	EGF-containing fibulin-like extracellular matrix protein 1 OS=Mus musculus OX=10090 GN=Efemp1 PE=1 SV=1	46.79	1	57.98	1	62.49	1	55.7533	1
Q8BTY2|S4A7_MOUSE	Slc4a7	Sodium bicarbonate cotransporter 3 OS=Mus musculus OX=10090 GN=Slc4a7 PE=1 SV=2	61.6	1	68.5	1	61.48	1	63.86	1
Q8C7X2|EMC1_MOUSE	Emc1	ER membrane protein complex subunit 1 OS=Mus musculus OX=10090 GN=Emc1 PE=1 SV=1	82.14	1	86.87	1	93.03	1	87.3467	1
Q8CAK3|SHFL_MOUSE	Shfl	Shiftless antiviral inhibitor of ribosomal frameshifting protein homolog OS=Mus musculus OX=10090 GN=Shfl PE=2 SV=1	49.72	1	44.61	1	70.33	1	54.8867	1
Q8K1G2|LBN_MOUSE	Evc2	Limbin OS=Mus musculus OX=10090 GN=Evc2 PE=1 SV=1	62.5	1	77.78	1	67.47	1	69.25	1
Q8K2C9|HACD3_MOUSE	Hacd3	Very-long-chain (3R)-3-hydroxyacyl-CoA dehydratase 3 OS=Mus musculus OX=10090 GN=Hacd3 PE=1 SV=2	63.25	1	55.13	1	72.22	1	63.5333	1
Q8K2J7|RELL1_MOUSE	Rell1	RELT-like protein 1 OS=Mus musculus OX=10090 GN=Rell1 PE=2 SV=2	77.28	1	66.69	1	80.11	1	74.6933	1
Q8R2Z3|S26A7_MOUSE	Slc26a7	Anion exchange transporter OS=Mus musculus OX=10090 GN=Slc26a7 PE=2 SV=3	81.67	1	76.25	1	83.57	1	80.4967	1
Q8R3T5|STXB6_MOUSE	Stxbp6	Syntaxin-binding protein 6 OS=Mus musculus OX=10090 GN=Stxbp6 PE=1 SV=1	40.07	1	63.66	1	69.49	1	57.74	1
Q8VBZ3|CLPT1_MOUSE	Clptm1	Cleft lip and palate transmembrane protein 1 homolog OS=Mus musculus OX=10090 GN=Clptm1 PE=1 SV=1	67.49	1	84.76	1	62.34	1	71.53	1
Q8VC51|TCAB1_MOUSE	Wrap53	Telomerase Cajal body protein 1 OS=Mus musculus OX=10090 GN=Wrap53 PE=1 SV=1	58.3	1	64.58	1	64.52	1	62.4667	1
Q8VCH6|DHC24_MOUSE	Dhcr24	Delta(24)-sterol reductase OS=Mus musculus OX=10090 GN=Dhcr24 PE=1 SV=1	50.8	1	47.08	1	53.82	1	50.5667	1
Q8VCS3|XYLK_MOUSE	Fam20b	Glycosaminoglycan xylosylkinase OS=Mus musculus OX=10090 GN=Fam20b PE=1 SV=1	90.44	1	101.28	1	90.49	1	94.07	1
Q8VD00|SGMR2_MOUSE	Tmem97	Sigma intracellular receptor 2 OS=Mus musculus OX=10090 GN=Tmem97 PE=1 SV=1	60.56	1	81.45	1	70.9	1	70.97	1
Q8VDP6|CDIPT_MOUSE	Cdipt	CDP-diacylglycerol--inositol 3-phosphatidyltransferase OS=Mus musculus OX=10090 GN=Cdipt PE=1 SV=1	71.66	1	78.05	1	80.06	1	76.59	1
Q8VDS8|STX18_MOUSE	Stx18	Syntaxin-18 OS=Mus musculus OX=10090 GN=Stx18 PE=1 SV=2	48.64	1	44.32	1	48.68	1	47.2133	1
Q8VDU5|SNRK_MOUSE	Snrk	SNF-related serine threonine-protein kinase OS=Mus musculus OX=10090 GN=Snrk PE=1 SV=1	51.72	1	45.21	1	51.88	1	49.6033	1
Q91V04|TRAM1_MOUSE	Tram1	Translocating chain-associated membrane protein 1 OS=Mus musculus OX=10090 GN=Tram1 PE=1 SV=3	51.48	1	50.66	1	53.14	1	51.76	1
Q91VS7|MGST1_MOUSE	Mgst1	Microsomal glutathione S-transferase 1 OS=Mus musculus OX=10090 GN=Mgst1 PE=1 SV=3	62.34	1	56.95	1	80.48	1	66.59	1
Q91W29|COX42_MOUSE	Cox4i2	Cytochrome c oxidase subunit 4 isoform 2 mitochondrial OS=Mus musculus OX=10090 GN=Cox4i2 PE=1 SV=1	64.18	1	58.37	1	58.26	1	60.27	1
Q91WB7|UBTD1_MOUSE	Ubtd1	Ubiquitin domain-containing protein 1 OS=Mus musculus OX=10090 GN=Ubtd1 PE=2 SV=1	65.54	1	73	1	72.15	1	70.23	1
Q922J6|TSN2_MOUSE	Tspan2	Tetraspanin-2 OS=Mus musculus OX=10090 GN=Tspan2 PE=1 SV=1	56.34	1	81.84	1	78.61	1	72.2633	1
Q923T9|KCC2G_MOUSE	Camk2g	Calcium calmodulin-dependent protein kinase type II subunit gamma OS=Mus musculus OX=10090 GN=Camk2g PE=1 SV=1	55.61	1	48.93	1	57.34	1	53.96	1
Q924Z5|TRAM2_MOUSE	Tram2	Translocating chain-associated membrane protein 2 OS=Mus musculus OX=10090 GN=Tram2 PE=1 SV=1	63.91	1	54.76	1	60.27	1	59.6467	1
Q99JH8|ERD21_MOUSE	Kdelr1	ER lumen protein-retaining receptor 1 OS=Mus musculus OX=10090 GN=Kdelr1 PE=1 SV=1	61.76	1	53.49	1	76.77	1	64.0067	1
Q99KG5|LSR_MOUSE	Lsr	Lipolysis-stimulated lipoprotein receptor OS=Mus musculus OX=10090 GN=Lsr PE=1 SV=1	74.77	1	86.31	1	97.77	1	86.2833	1
Q99MU1|TPRA1_MOUSE	Tpra1	Transmembrane protein adipocyte-associated 1 OS=Mus musculus OX=10090 GN=Tpra1 PE=2 SV=1	62.31	1	87.02	1	95.99	1	81.7733	1
Q9CPP6|NDUA5_MOUSE	Ndufa5	NADH dehydrogenase [ubiquinone] 1 alpha subcomplex subunit 5 OS=Mus musculus OX=10090 GN=Ndufa5 PE=1 SV=3	64.32	1	62.77	1	72.3	1	66.4633	1
Q9CPU4|MGST3_MOUSE	Tmem107	Microsomal glutathione S-transferase 3 OS=Mus musculus OX=10090 GN=Mgst3 PE=1 SV=1	89.49	1	105.9	1	101.59	1	98.9933	1
Q9CPV7|ZDHC6_MOUSE		Palmitoyltransferase ZDHHC6 OS=Mus musculus OX=10090 GN=Zdhhc6 PE=1 SV=1	68.76	1	66.59	1	72.64	1	69.33	1
Q9CQ71|RFA3_MOUSE	Rpa3	Replication protein A 14 kDa subunit OS=Mus musculus OX=10090 GN=Rpa3 PE=1 SV=1	58.23	1	62.81	1	41.59	1	54.21	1
Q9CQ88|TSN31_MOUSE	Tspan31	Tetraspanin-31 OS=Mus musculus OX=10090 GN=Tspan31 PE=1 SV=1	79.06	1	90.06	1	87.35	1	85.49	1
Q9CQE1|NPS3B_MOUSE	Nipsnap3b	Protein NipSnap homolog 3B OS=Mus musculus OX=10090 GN=Nipsnap3b PE=1 SV=1	47.54	1	51	1	53.86	1	50.8	1
Q9CQK7|RWDD1_MOUSE	Rwdd1	RWD domain-containing protein 1 OS=Mus musculus OX=10090 GN=Rwdd1 PE=1 SV=1	42.47	1	51.97	1	50.23	1	48.2233	1
Q9CQM2|ERD22_MOUSE	Kdelr2	ER lumen protein-retaining receptor 2 OS=Mus musculus OX=10090 GN=Kdelr2 PE=1 SV=1	61.76	1	53.49	1	76.77	1	64.0067	1
Q9CQN6|TM14C_MOUSE	Tmem14c	Transmembrane protein 14C OS=Mus musculus OX=10090 GN=Tmem14c PE=1 SV=1	53.73	1	51.02	1	71.62	1	58.79	1
Q9CQR7|PEN2_MOUSE	Psenen	Gamma-secretase subunit PEN-2 OS=Mus musculus OX=10090 GN=Psenen PE=1 SV=1	53.77	1	56.39	1	57.81	1	55.99	1
Q9CQS8|SC61B_MOUSE	Sec61b	Protein transport protein Sec61 subunit beta OS=Mus musculus OX=10090 GN=Sec61b PE=1 SV=3	48.53	1	73.29	1	77.85	1	66.5567	1
Q9CQW9|IFM3_MOUSE	Ifitm3	Interferon-induced transmembrane protein 3 OS=Mus musculus OX=10090 GN=Ifitm3 PE=1 SV=1	99.33	1	100.56	1	111.34	1	103.743	1
Q9CRC9|GNPI2_MOUSE	Gnpda2	Glucosamine-6-phosphate isomerase 2 OS=Mus musculus OX=10090 GN=Gnpda2 PE=1 SV=1	60.24	1	117.46	1	63.59	1	80.43	1
Q9CWH6|PSMA8_MOUSE	Psma8	Proteasome subunit alpha type-8 OS=Mus musculus OX=10090 GN=Psma8 PE=1 SV=1	195.75	1	218.77	1	212.66	1	209.06	1
Q9CYN9|RENR_MOUSE	Atp6ap2	Renin receptor OS=Mus musculus OX=10090 GN=Atp6ap2 PE=1 SV=2	67.2	1	79.55	1	87.54	1	78.0967	1
Q9CYZ2|TPD54_MOUSE	Tpd52l2	Tumor protein D54 OS=Mus musculus OX=10090 GN=Tpd52l2 PE=1 SV=1	54.6	1	63.45	1	62.61	1	60.22	1
Q9CZB0|C560_MOUSE	Sdhc	Succinate dehydrogenase cytochrome b560 subunit mitochondrial OS=Mus musculus OX=10090 GN=Sdhc PE=1 SV=1	57.81	1	56	1	60.82	1	58.21	1
Q9CZM2|RL15_MOUSE	Rpl15	60S ribosomal protein L15 OS=Mus musculus OX=10090 GN=Rpl15 PE=1 SV=4	85.59	1	94.96	1	85.78	1	88.7767	1
Q9CZQ6|RAE1E_MOUSE	Raet1e	Retinoic acid early-inducible protein 1-epsilon OS=Mus musculus OX=10090 GN=Raet1e PE=1 SV=1	78.3	1	75.12	1	82.46	1	78.6267	1
Q9D0M5|DYL2_MOUSE	Dynll2	Dynein light chain 2 cytoplasmic OS=Mus musculus OX=10090 GN=Dynll2 PE=1 SV=1	73.46	1	77.35	1	71.48	1	74.0967	1
Q9D103|IFM1_MOUSE	Ifitm1	Interferon-induced transmembrane protein 1 OS=Mus musculus OX=10090 GN=Ifitm1 PE=2 SV=1	115.37	1	122.31	1	119.25	1	118.977	1
Q9D1X9|TM50B_MOUSE	Tmem50b	Transmembrane protein 50B OS=Mus musculus OX=10090 GN=Tmem50b PE=1 SV=1	62.43	1	62.74	1	73.4	1	66.19	1
Q9D3P8|PLRKT_MOUSE	Plgrkt	Plasminogen receptor (KT) OS=Mus musculus OX=10090 GN=Plgrkt PE=1 SV=1	66.76	1	80.74	1	87.1	1	78.2	1
Q9D563|TM114_MOUSE	Tmem114	Transmembrane protein 114 OS=Mus musculus OX=10090 GN=Tmem114 PE=1 SV=1	47.47	1	47.73	1	55.06	1	50.0867	1
Q9D5U8|CNBD2_MOUSE	Cnbd2	Cyclic nucleotide-binding domain-containing protein 2 OS=Mus musculus OX=10090 GN=Cnbd2 PE=1 SV=2	46.96	1	45.84	1	43.23	1	45.3433	1
Q9D7A6|SRP19_MOUSE	Srp19	Signal recognition particle 19 kDa protein OS=Mus musculus OX=10090 GN=Srp19 PE=1 SV=1	77.72	1	77.87	1	71.47	1	75.6867	1
Q9D8B4|NDUAB_MOUSE	Ndufa11	NADH dehydrogenase [ubiquinone] 1 alpha subcomplex subunit 11 OS=Mus musculus OX=10090 GN=Ndufa11 PE=1 SV=2	60.95	1	74.75	1	70.94	1	68.88	1
Q9D8W7|OCAD2_MOUSE	Ociad2	OCIA domain-containing protein 2 OS=Mus musculus OX=10090 GN=Ociad2 PE=1 SV=1	40.33	1	54.21	1	57.41	1	50.65	1
Q9D958|SPCS1_MOUSE	Spcs1	Signal peptidase complex subunit 1 OS=Mus musculus OX=10090 GN=Spcs1 PE=2 SV=3	54.36	1	63.78	1	71.78	1	63.3067	1
Q9DBY1|SYVN1_MOUSE	Syvn1	E3 ubiquitin-protein ligase synoviolin OS=Mus musculus OX=10090 GN=Syvn1 PE=1 SV=3	71.97	1	79.02	1	82.05	1	77.68	1
Q9EP72|EMC7_MOUSE	Emc7	ER membrane protein complex subunit 7 OS=Mus musculus OX=10090 GN=Emc7 PE=1 SV=1	65.26	1	73.84	1	71.84	1	70.3133	1
Q9EQG9|CERT_MOUSE	Cert1	Ceramide transfer protein OS=Mus musculus OX=10090 GN=Cert1 PE=1 SV=1	68.27	1	55.75	1	71.22	1	65.08	1
Q9ER00|STX12_MOUSE	Stx12	Syntaxin-12 OS=Mus musculus OX=10090 GN=Stx12 PE=1 SV=1	62.32	1	87.47	1	66.37	1	72.0533	1
Q9ERY9|ERG28_MOUSE	Erg28	Ergosterol biosynthetic protein 28 homolog OS=Mus musculus OX=10090 GN=Erg28 PE=2 SV=1	54.96	1	63.22	1	65.26	1	61.1467	1
Q9JHI9|S40A1_MOUSE	Slc40a1	Solute carrier family 40 member 1 OS=Mus musculus OX=10090 GN=Slc40a1 PE=1 SV=1	59.72	1	55.25	1	46.71	1	53.8933	1
Q9JI18|LRP1B_MOUSE	Lrp1b	Low-density lipoprotein receptor-related protein 1B OS=Mus musculus OX=10090 GN=Lrp1b PE=1 SV=1	59.19	1	109.98	1	96.21	1	88.46	1
Q9JI58|RAE1D_MOUSE	Raet1d	Retinoic acid early-inducible protein 1-delta OS=Mus musculus OX=10090 GN=Raet1d PE=1 SV=1	78.3	1	75.12	1	82.46	1	78.6267	1
Q9JIS8|S12A4_MOUSE	Slc12a4	Solute carrier family 12 member 4 OS=Mus musculus OX=10090 GN=Slc12a4 PE=1 SV=2	79.99	1	95.51	1	142.27	1	105.923	1
Q9JJ00|PLS1_MOUSE	Plscr1	Phospholipid scramblase 1 OS=Mus musculus OX=10090 GN=Plscr1 PE=1 SV=1	60.89	1	62.2	1	69.26	1	64.1167	1
Q9JJF9|SPP2A_MOUSE	Sppl2a	Signal peptide peptidase-like 2A OS=Mus musculus OX=10090 GN=Sppl2a PE=1 SV=2	68.14	1	70.51	1	63.75	1	67.4667	1
Q9JJI8|RL38_MOUSE	Rpl38	60S ribosomal protein L38 OS=Mus musculus OX=10090 GN=Rpl38 PE=1 SV=3	56.65	1	71.38	1	65.89	1	64.64	1
Q9JJR8|TMM9B_MOUSE	Tmem9b	Transmembrane protein 9B OS=Mus musculus OX=10090 GN=Tmem9b PE=1 SV=1	67.32	1	61.67	1	71.16	1	66.7167	1
Q9JMH7|NEUR3_MOUSE	Neu3	Sialidase-3 OS=Mus musculus OX=10090 GN=Neu3 PE=1 SV=1	60.86	1	80.01	1	83.93	1	74.9333	1
Q9QXH4|ITAX_MOUSE	Itgax	Integrin alpha-X OS=Mus musculus OX=10090 GN=Itgax PE=1 SV=1	59.8	1	63.11	1	42.85	1	55.2533	1
Q9QXW9|LAT2_MOUSE	Slc7a8	Large neutral amino acids transporter small subunit 2 OS=Mus musculus OX=10090 GN=Slc7a8 PE=1 SV=1	57.3	1	60.48	1	62.15	1	59.9767	1
Q9R1S0|B9D1_MOUSE	B9d1	B9 domain-containing protein 1 OS=Mus musculus OX=10090 GN=B9d1 PE=1 SV=1	47.87	1	48.31	1	44.28	1	46.82	1
Q9WVK0|ATRAP_MOUSE	Agtrap	Type-1 angiotensin II receptor-associated protein OS=Mus musculus OX=10090 GN=Agtrap PE=1 SV=2	62.76	1	63.94	1	69.7	1	65.4667	1
Q9Z0F8|ADA17_MOUSE	Adam17	Disintegrin and metalloproteinase domain-containing protein 17 OS=Mus musculus OX=10090 GN=Adam17 PE=1 SV=3	64.34	1	72.53	1	63.62	1	66.83	1
Q9Z1X2|PTSS2_MOUSE	Ptdss2	Phosphatidylserine synthase 2 OS=Mus musculus OX=10090 GN=Ptdss2 PE=1 SV=2	60.4	1	57.82	1	58.63	1	58.95	1
Q9Z239|PLM_MOUSE	Fxyd1	Phospholemman OS=Mus musculus OX=10090 GN=Fxyd1 PE=1 SV=1	62.77	1	79.76	1	93.2	1	78.5767	1
Q9Z247|FKBP9_MOUSE	Fkbp9	Peptidyl-prolyl cis-trans isomerase FKBP9 OS=Mus musculus OX=10090 GN=Fkbp9 PE=1 SV=1	52.8	1	58.58	1	49.86	1	53.7467	1
Q9Z2F7|BNI3L_MOUSE	Bnip3l	BCL2 adenovirus E1B 19 kDa protein-interacting protein 3-like OS=Mus musculus OX=10090 GN=Bnip3l PE=1 SV=1	42.25	1	53.41	1	46.66	1	47.44	1
Q9Z2P8|VAMP5_MOUSE	Vamp5	Vesicle-associated membrane protein 5 OS=Mus musculus OX=10090 GN=Vamp5 PE=1 SV=1	56.06	1	80.33	1	74.41	1	70.2667	1
O55003|BNIP3_MOUSE	Bnip3	BCL2 adenovirus E1B 19 kDa protein-interacting protein 3 OS=Mus musculus OX=10090 GN=Bnip3 PE=1 SV=1	43.54	1	52.37	1	46	1	47.3033	1

## Sheet: S3 EV marker proteins
Table S3. Protein levels of exosome protein markers in PND7 testicular EVs.
Rank	Gene Symbol	PND7 testicular EVs (88/100)
1	CD9	+
2	HSPA8	+ + +
3	PDCD6IP	+
4	GAPDH	+
5	ACTB	+
6	ANXA2	+ + +
7	CD63	+
8	SDCBP	+
9	ENO1	+
10	HSP90AA1	+
11	TSG101	/
12	PKM	+
13	LDHA	+
14	EEF1A1	+
15	YWHAZ	+
16	PGK1	+
17	EEF2	+ +
18	ALDOA	+ +
19	HSP90AB1	+ +
20	ANXA5	+
21	FASN	+ + +
22	YWHAE	+ + +
23	CLTC	+
24	CD81	/
25	ALB	+ +
26	VCP	+ + +
27	TPI1	+ +
28	PPIA	+
29	MSN	+
30	CFL1	+
31	PRDX1	+
32	PFN1	+
33	RAP1B	+
34	ITGB1	+ + +
35	HSPA5	+ + + +
36	SLC3A2	+ + +
37	HIST1H4A	+
38	GNB2	+
39	ATP1A1	+ + +
40	YWHAQ	+
41	FLOT1	+
42	FLNA	+ + + + +
43	CLIC1	/
44	CDC42	+
45	CCT2	/
46	A2M	+
47	YWHAG	+
49	RAC1	+
50	LGALS3BP	+
51	HSPA1A	+
52	GNAI2	+
53	ANXA1	+
48	TUBA1B	+
54	RHOA	+
55	MFGE8	+ +
56	PRDX2	+
57	GDI2	+
58	EHD4	/
59	ACTN4	+ + +
60	YWHAB	+
61	RAB7A	+
62	LDHB	+
63	GNAS	+
64	TFRC	+ +
65	RAB5C	/
67	ANXA6	+ +
68	ANXA11	+
66	ARF1	+
69	ACTG1	+
70	KPNB1	+
71	EZR	/
72	ANXA4	/
73	ACLY	+
74	TUBA1C	+
75	RAB14	/
77	GNB1	+
76	HIST2H4A	+
78	UBA1	+
81	RAB5A	+
82	PTGFRN	+ + + +
83	CCT5	/
84	CCT3	+
85	BSG	+
86	AHCY	+ +
79	THBS1	/
80	RAN	+
87	RAB5B	/
88	RAB1A	+
89	LAMP2	+
90	ITGA6	+ + + + +
93	FN1	+ +
91	HIST1H4B	+
92	GSN	+
94	YWHAH	+
95	TUBA1A	+
96	TKT	+
97	TCP1	+
98	STOM	+ +
99	SLC16A1	+
100	RAB8A	+
Note: + ,counts 0-5; + +, counts 5-10; + + + , counts 10-15; + + + +, counts 15-20; + + + + +, 20<counts<25.
